# Supplementary material for: Characterization of the seminal plasma proteome in men with prostatitis by mass spectrometry
Source: Clin Proteomics. 2012 Feb 6;9(1):2. doi: 10.1186/1559-0275-9-2 (PMC3305567; doi:10.1186/1559-0275-9-2)
Supplement: Additional File 1 — Proteins identified in triplicate analysis of Prostatitis seminal plasma samples. This file contains all proteins identified in Prostatitis group seminal plasma along with the number of spectra, number of unique peptides and protein sequence coverage in each replicate. [file 1559-0275-9-2-S1.XLS]

## Sheet: Sheet1
Additional File 1: Proteins identified in triplicate analysis of Prostatitis seminal plasma samples.
				Prostatitis-1			Prostatitis-2			Prostatitis-3
Protein name	Gene name	Accession numbers	Molecular weight (AMU)	# Spectra	# Unique Peptides	Sequence Coverage	# Spectra	# Unique Peptides	Sequence Coverage	# Spectra	# Unique Peptides	Sequence Coverage
Isoform 1 of Semenogelin-1	SEMG1	IPI00023020	52111.7	4290	121	0.81	4876	118	0.75	6247	53	0.76
Semenogelin-2	SEMG2	IPI00025415	65425.1	3240	144	0.81	3716	158	0.83	6551	56	0.78
Isoform 1 of Serum albumin	ALB	IPI00745872	69348.9	3814	114	0.79	3747	113	0.76	1800	50	0.73
Prolactin-inducible protein	PIP	IPI00022974	16555.1	2925	23	0.77	2865	27	0.77	3176	14	0.77
Truncated lactoferrin	LTF	IPI00789477	73143.2	2866	96	0.8	2184	102	0.83	1888	51	0.79
Isoform 15 of Fibronectin	FN1	IPI00855785	272277	2321	146	0.6	2139	157	0.6	1233	75	0.45
mucin 6, gastric	MUC6	IPI00401776	257023	1011	86	0.32	843	85	0.32	561	44	0.28
Isoform 1 of Prostatic acid phosphatase	ACPP	IPI00396434	44549.8	511	44	0.58	870	43	0.58	355	12	0.41
Clusterin	CLU	IPI00291262,IPI00400826,IPI00795633	52476.9	793	47	0.66	723	57	0.68	401	25	0.46
Prostate-specific antigen	KLK3	IPI00010858	28722.6	315	47	0.74	304	48	0.74	168	16	0.63
Serotransferrin	TF	IPI00022463	77032.2	642	54	0.66	504	48	0.62	401	36	0.54
Cystatin-S	CST4	IPI00032294	16196.6	652	18	0.62	562	15	0.62	204	8	0.62
Isoform 1 of Alpha-1-antitrypsin	SERPINA1	IPI00553177	46719.9	498	25	0.55	425	28	0.59	238	17	0.47
alpha-2-glycoprotein 1, zinc	AZGP1	IPI00166729	34240.6	333	28	0.65	463	34	0.61	369	26	0.59
cDNA FLJ59142, highly similar to Epididymal secretory protein E1	NPC2	IPI00301579	22390.9	490	8	0.25	306	8	0.25	219	3	0.25
Isoform Sap-mu-9 of Proactivator polypeptide	PSAP	IPI00744835	58465.3	396	34	0.6	357	34	0.55	176	19	0.52
Aminopeptidase N	ANPEP	IPI00221224	109524	438	42	0.45	352	39	0.43	146	29	0.34
Alpha-1-acid glycoprotein 1	ORM1	IPI00022429,IPI00884926	23494.1	252	14	0.41	311	14	0.41	208	9	0.41
Extracellular matrix protein 1	ECM1	IPI00003351	60655.4	249	29	0.57	195	26	0.59	143	20	0.52
Isoform 1 of Sulfhydryl oxidase 1	QSOX1	IPI00003590	82560.7	231	31	0.41	247	37	0.44	119	22	0.35
Galectin-3-binding protein	LGALS3BP	IPI00023673	65314.1	260	29	0.49	216	30	0.53	130	16	0.43
Cystatin-C	CST3	IPI00032293	15781.2	273	13	0.62	277	11	0.57	65	8	0.57
Carboxypeptidase E precursor	CPE	IPI00031121	63657.9	240	26	0.41	226	25	0.39	67	14	0.33
Protein-glutamine gamma-glutamyltransferase 4	TGM4	IPI00290396,IPI00873226	77127.9	189	28	0.63	173	33	0.74	100	28	0.59
Isoform 1 of Glycodelin	PAEP	IPI00014544	20606.9	141	11	0.44	165	11	0.28	129	5	0.34
Plastin-2	LCP1	IPI00010471	70274.1	184	30	0.67	173	28	0.63	94	25	0.56
Complement component 4B	C4A	IPI00887154,IPI00892604	192732	165	42	0.35	184	43	0.34	66	29	0.26
Beta-2-microglobulin	B2M	IPI00004656,IPI00796379	13696.9	88	8	0.3	136	11	0.39	53	10	0.39
Plasma serine protease inhibitor	SERPINA5	IPI00007221	45684.8	168	19	0.54	140	20	0.56	59	12	0.42
IGHM protein	IGHM	IPI00472610	52647.5	111	17	0.38	103	19	0.39	79	10	0.34
Alpha-2-macroglobulin	A2M	IPI00478003	163259	127	31	0.31	97	34	0.33	92	32	0.31
Cathepsin D	CTSD	IPI00011229	44535	127	15	0.42	107	16	0.42	88	11	0.42
Laminin subunit beta-2	LAMB2	IPI00296922	195958	108	40	0.36	108	40	0.36	96	36	0.33
Nucleobindin-2	NUCB2	IPI00009123	50206.3	100	14	0.44	102	17	0.48	82	19	0.52
Complement C3 (Fragment)	C3	IPI00783987	187131	142	36	0.31	122	33	0.32	50	24	0.24
Laminin subunit alpha-5	LAMA5	IPI00783665	399709	118	46	0.21	99	51	0.23	70	38	0.17
Matrix-remodeling-associated protein 5	MXRA5	IPI00012347	312262	121	43	0.25	114	45	0.25	79	36	0.2
IGK@ protein	IGK@	IPI00784865	25755.1	99	7	0.4	92	6	0.36	102	6	0.43
Isoform 1 of Cartilage acidic protein 1	CRTAC1	IPI00451624,IPI00451625	71403	130	16	0.34	115	16	0.37	56	14	0.3
IgGFc-binding protein	FCGBP	IPI00242956	572016	98	41	0.15	89	44	0.15	69	34	0.12
Hemopexin	HPX	IPI00022488	51658.5	100	19	0.59	90	18	0.54	58	13	0.45
Fatty acid synthase	FASN	IPI00026781	273382	102	28	0.19	111	31	0.21	50	21	0.14
Isoform 1 of WAP four-disulfide core domain protein 2	WFDC2	IPI00291488	12974.4	133	10	0.61	84	10	0.61	88	6	0.68
Isoform Somatic-1 of Angiotensin-converting enzyme	ACE	IPI00437751,IPI00877100	149701	124	25	0.28	86	24	0.26	60	24	0.25
Metalloproteinase inhibitor 1	TIMP1	IPI00032292	23153.1	99	15	0.6	110	13	0.63	49	8	0.58
Isoform 1 of von Willebrand factor A domain-containing protein 1	VWA1	IPI00396383	46786.2	72	11	0.44	91	14	0.46	42	9	0.4
Acid ceramidase	ASAH1	IPI00013698	44633.1	98	19	0.45	85	18	0.46	37	9	0.33
L-lactate dehydrogenase C chain	LDHC	IPI00554498	36294.1	134	11	0.46	130	13	0.46	21	8	0.29
Putative uncharacterized protein TPP1	TPP1	IPI00554538	60338.3	111	15	0.38	96	17	0.43	29	7	0.24
Gastricsin	PGC	IPI00022213	42407.8	117	9	0.18	81	11	0.13	40	2	0.052
Creatine kinase B-type	CKB	IPI00022977	42627.1	86	14	0.55	89	17	0.59	54	13	0.54
Isoform 1 of Matrilin-2	MATN2	IPI00473118,IPI00554542	107094	90	22	0.32	71	22	0.32	55	17	0.23
Actin, cytoplasmic 1	ACTB	IPI00021439,IPI00021440,IPI00894498	41719.8	85	17	0.57	70	14	0.54	48	13	0.54
heat shock protein 90kDa alpha (cytosolic), class A member 1 isoform 1	HSP90AA1	IPI00382470,IPI00784295	98147.1	64	22	0.31	69	20	0.29	56	20	0.29
Putative uncharacterized protein DKFZp686I04196 (Fragment)	IGHG2	IPI00399007	46041.4	54	7	0.26	50	7	0.2	34	5	0.18
Lipoprotein lipase	LPL	IPI00027847	53145.1	81	15	0.32	86	19	0.43	35	8	0.29
acid alpha-glucosidase preproprotein	GAA	IPI00883772	105306	81	25	0.42	78	25	0.42	39	14	0.23
Isoform 1 of Sialate O-acetylesterase	SIAE	IPI00010949	58297.3	122	13	0.36	91	16	0.37	14	7	0.14
cDNA FLJ53927, highly similar to Beta-hexosaminidase alpha chain	HEXA	IPI00027851	61996.4	80	14	0.34	79	17	0.39	35	10	0.25
Cathepsin B	CTSB	IPI00295741	37803.2	81	16	0.59	94	17	0.51	22	11	0.42
72 kDa type IV collagenase	MMP2	IPI00027780	73867.1	80	17	0.41	51	19	0.45	43	16	0.36
Annexin A5	ANXA5	IPI00329801,IPI00872379	35920.6	87	12	0.49	54	11	0.49	42	10	0.43
Ribonuclease pancreatic	RNASE1	IPI00014048	17625.8	59	6	0.51	73	6	0.51	54	3	0.44
Neprilysin	MME	IPI00247063	85499	73	20	0.35	71	19	0.35	51	16	0.28
HSPA5 protein	HSPA5	IPI00003362	72405.6	71	17	0.35	57	20	0.44	49	17	0.33
IGL@ protein	IGL@	IPI00154742	24773.9	96	6	0.34	95	9	0.48	17	4	0.25
Isoform 1 of Phospholipase A1 member A	PLA1A	IPI00642790,IPI00794633	49698.2	75	10	0.29	53	10	0.29	38	7	0.21
Isoform Long of Cysteine-rich secretory protein 1	CRISP1	IPI00004797	28463.3	62	8	0.35	51	9	0.28	51	11	0.35
IGHA1 protein	IGHA1;IGHV3OR16-13	IPI00430842	52846.1	56	14	0.4	64	13	0.4	34	10	0.35
Isoform M1 of Pyruvate kinase isozymes M1/M2	PKM2	IPI00220644	58044.6	76	18	0.47	60	17	0.45	37	16	0.44
cDNA FLJ59393, highly similar to Procollagen-lysine,2-oxoglutarate5-dioxygenase 1	PLOD1	IPI00027192	88256.9	64	21	0.37	50	19	0.34	46	16	0.3
Isoform 1 of L-lactate dehydrogenase A chain	LDHA	IPI00217966	36671.2	86	9	0.45	99	10	0.48	9	6	0.23
Isoform 1 of Carboxypeptidase Z	CPZ	IPI00396391	73610.9	45	13	0.3	69	17	0.39	37	11	0.28
Polymeric immunoglobulin receptor	PIGR	IPI00004573	83265.4	70	16	0.31	75	14	0.28	32	13	0.27
Sorbitol dehydrogenase	SORD	IPI00216057	38278.7	57	9	0.44	54	11	0.51	50	11	0.55
Isoform 2 of Growth arrest-specific protein 6	GAS6	IPI00032532,IPI00412412	74906.6	84	18	0.35	71	14	0.32	26	14	0.33
Beta-hexosaminidase subunit beta	HEXB	IPI00012585	63095.3	54	11	0.29	56	14	0.32	40	12	0.27
Nucleotide exchange factor SIL1	SIL1	IPI00296197	52067.8	70	13	0.38	55	11	0.32	42	9	0.22
Glucose-6-phosphate isomerase	GPI	IPI00027497,IPI00908881	63130.4	74	6	0.18	75	14	0.39	28	6	0.16
Isoform 1 of Ribonuclease T2	RNASET2	IPI00414896,IPI00855775	29463.2	32	11	0.53	58	12	0.56	37	10	0.51
Plasma protease C1 inhibitor	SERPING1	IPI00291866	55137.5	59	14	0.26	63	13	0.24	23	8	0.24
Isoform 1 of Prostate and testis expressed protein	PATE1	IPI00103495	14252.9	57	10	0.75	49	9	0.67	40	8	0.66
Alpha-1B-glycoprotein	A1BG	IPI00022895	54254.4	65	12	0.42	54	11	0.4	33	10	0.38
Endoplasmin	HSP90B1	IPI00027230	92453.7	56	19	0.33	41	19	0.33	37	21	0.35
Legumain	LGMN	IPI00293303	49393	61	11	0.43	60	11	0.36	26	8	0.29
Angiotensinogen	AGT	IPI00032220	53136.8	66	10	0.25	67	8	0.24	16	6	0.2
Nucleobindin-1	NUCB1	IPI00295542	53861.6	44	9	0.33	63	14	0.39	46	11	0.34
55 kDa protein	-	IPI00029863,IPI00879231	55047.2	43	13	0.38	56	14	0.39	17	8	0.3
Alpha-N-acetylglucosaminidase	NAGLU	IPI00008787	82149.5	66	15	0.29	61	14	0.28	33	12	0.25
Isoform Long of Beta-1,4-galactosyltransferase 1	B4GALT1	IPI00215767,IPI00759755	43903	60	11	0.46	44	9	0.36	27	7	0.3
Hypoxia up-regulated protein 1	HYOU1	IPI00000877	111319	59	14	0.24	49	15	0.24	30	12	0.2
Leucine-rich alpha-2-glycoprotein	LRG1	IPI00022417	38161.7	48	6	0.29	50	7	0.36	31	9	0.41
Cytosolic non-specific dipeptidase	CNDP2	IPI00177728	52861.7	56	16	0.58	58	16	0.62	42	12	0.39
Alpha-1-acid glycoprotein 2	ORM2	IPI00020091	23585.2	70	6	0.31	58	6	0.31	28	6	0.31
Elongation factor 2	EEF2	IPI00186290	95322.1	61	12	0.23	59	12	0.23	21	10	0.14
Follistatin-related protein 1	FSTL1	IPI00029723	34967.3	74	7	0.29	63	10	0.33	13	4	0.18
Isoform 2 of Mesothelin	MSLN	IPI00025110,IPI00793649,IPI00798210	68054	40	11	0.21	44	12	0.3	19	8	0.17
cDNA FLJ61290, highly similar to Neutral alpha-glucosidase AB	GANAB	IPI00383581	112910	38	16	0.26	57	22	0.37	33	15	0.26
Prostaglandin-H2 D-isomerase	PTGDS	IPI00013179	21011.1	69	5	0.43	48	6	0.43	46	6	0.35
Isoform 1 of Retinoid-inducible serine carboxypeptidase	SCPEP1	IPI00012426	50814	50	12	0.42	50	12	0.43	34	8	0.24
Ceruloplasmin	CP	IPI00017601	122190	48	15	0.24	40	15	0.23	32	11	0.16
Isoform 1 of Protein dopey-2	DOPEY2	IPI00294653,IPI00796463	258173	63	14	0.1	49	13	0.087	30	11	0.07
Dipeptidyl-peptidase 2	DPP7	IPI00296141	54324.9	41	15	0.38	56	18	0.48	21	10	0.26
Isoform 1 of CD177 antigen	CD177	IPI00297444,IPI00740984	46344	56	8	0.31	56	8	0.31	24	5	0.2
Sialidase-1	NEU1	IPI00029817	45449.3	52	7	0.33	49	6	0.27	9	5	0.16
Glyceraldehyde-3-phosphate dehydrogenase	GAPDH	IPI00219018,IPI00795257	36035.3	48	9	0.41	51	11	0.45	24	8	0.41
Phosphoglycerate kinase 1	PGK1	IPI00169383	44597.3	61	10	0.39	60	12	0.49	20	9	0.36
Isoform 2 of Golgi apparatus protein 1	GLG1	IPI00414717,IPI00641153	137206	48	18	0.23	35	16	0.21	35	16	0.21
Isoform alpha-enolase of Alpha-enolase	ENO1	IPI00465248	47152.2	61	14	0.45	50	14	0.52	36	11	0.4
Procollagen-lysine,2-oxoglutarate 5-dioxygenase 3	PLOD3	IPI00030255	84768.8	46	14	0.31	39	13	0.29	21	10	0.2
Maltase-glucoamylase, intestinal	MGAM	IPI00220143	209838	46	17	0.14	44	22	0.18	14	10	0.083
Olfactomedin-4	OLFM4	IPI00022255	57263	57	8	0.22	50	9	0.25	18	9	0.25
Growth/differentiation factor 15	GDF15	IPI00306543	34136.8	76	5	0.23	46	4	0.18	24	4	0.23
Isoform 1 of CD109 antigen	CD109	IPI00152540	161674	59	15	0.17	63	15	0.17	21	9	0.097
Alpha-galactosidase A	GLA	IPI00025869	48750.3	54	12	0.45	45	14	0.44	30	8	0.28
Peroxiredoxin-6	PRDX6	IPI00220301	25018.1	42	11	0.56	42	10	0.56	33	8	0.48
Isocitrate dehydrogenase [NADP] cytoplasmic	IDH1	IPI00027223	46642.5	40	13	0.48	44	14	0.49	27	11	0.29
cDNA FLJ55809	CHID1	IPI00306719	51032.7	28	8	0.3	28	11	0.45	17	9	0.3
Laminin subunit gamma-1	LAMC1	IPI00298281	177587	50	24	0.25	47	29	0.3	34	24	0.23
Heat shock 70 kDa protein 1	HSPA1A;HSPA1B	IPI00304925,IPI00845339	70036	46	17	0.45	40	16	0.39	34	14	0.37
Isoform 1 of DnaJ homolog subfamily C member 3	DNAJC3	IPI00006713	57564.2	56	12	0.4	46	12	0.32	15	9	0.28
Tubulin beta-2C chain	TUBB2C	IPI00007752	49812.7	41	13	0.48	34	14	0.54	33	14	0.55
Annexin A1	ANXA1	IPI00218918	38697.9	44	10	0.43	54	8	0.37	31	9	0.38
Isoform 1 of Cullin-associated NEDD8-dissociated protein 1	CAND1	IPI00100160	136363	58	16	0.2	46	15	0.19	19	7	0.083
Agrin	AGRN	IPI00374563	214820	29	23	0.19	31	23	0.19	42	29	0.22
Elongation factor 1-alpha 1	EEF1A1	IPI00396485,IPI00472724	50123.2	41	8	0.37	49	12	0.44	17	7	0.28
amplified in osteosarcoma isoform 2 precursor	OS9	IPI00186581,IPI00791882,IPI00873981	69230.2	49	16	0.4	38	18	0.39	27	13	0.3
Beta-2-glycoprotein 1	APOH	IPI00298828	38280.5	40	6	0.28	40	8	0.33	34	8	0.39
Isoform 1 of Beta-galactosidase	GLB1	IPI00441344,IPI00797646	76059.7	49	14	0.28	27	12	0.24	24	11	0.2
Isoform 1 of C3 and PZP-like alpha-2-macroglobulin domain-containing protein 8	CPAMD8	IPI00783366	206681	39	18	0.17	44	16	0.16	13	9	0.066
biotinidase precursor	BTD	IPI00218413,IPI00744685	61115.4	33	7	0.21	39	9	0.28	47	9	0.27
Tissue alpha-L-fucosidase	FUCA1	IPI00843910,IPI00854676	53671.9	39	10	0.34	41	10	0.34	25	5	0.17
Lysosomal Pro-X carboxypeptidase	PRCP	IPI00001593	55783	28	11	0.28	43	11	0.32	17	5	0.21
Metalloproteinase inhibitor 2	TIMP2	IPI00027166	24381.9	47	13	0.57	37	11	0.56	21	7	0.4
Isoform 1 of Endothelial lipase	LIPG	IPI00005686	56777.3	33	10	0.31	43	12	0.38	12	5	0.16
Vitamin D-binding protein	GC	IPI00555812,IPI00742696	52946.6	49	16	0.52	44	13	0.46	17	8	0.31
Vitronectin	VTN	IPI00298971	54288.1	32	8	0.24	36	8	0.24	33	7	0.24
Epididymal sperm-binding protein 1	ELSPBP1	IPI00059948	26087.3	31	7	0.43	19	7	0.42	18	6	0.39
Isoform 1 of Kallikrein-2	KLK2	IPI00022227,IPI00434943	28652.3	35	7	0.33	32	7	0.46	15	5	0.27
Transmembrane protease, serine 2	TMPRSS2	IPI00006212,IPI00871690	53840.4	50	9	0.34	46	11	0.37	16	5	0.17
Isoform A of Protein CutA	CUTA	IPI00034319,IPI00554556,IPI00554634	20906.9	39	4	0.3	41	6	0.37	13	4	0.37
protein tyrosine phosphatase, receptor type, sigma isoform 2 precursor	PTPRS	IPI00743517	212466	31	12	0.1	24	8	0.076	26	13	0.11
Isoform 1 of Amiloride-sensitive amine oxidase [copper-containing]	ABP1	IPI00020982,IPI00219832	85323.9	47	9	0.16	32	9	0.18	11	6	0.12
dipeptidase 3 isoform a	DPEP3	IPI00007131,IPI00641736	56406.1	37	9	0.27	40	9	0.27	10	7	0.22
Dipeptidyl peptidase 4	DPP4	IPI00018953	88263	38	10	0.18	37	12	0.22	12	9	0.15
Multiple coagulation factor deficiency protein 2	MCFD2	IPI00328680	16372.8	43	3	0.28	45	2	0.28	5	2	0.28
Epididymal secretory protein E3-beta	FAM12B	IPI00011596	17566.7	38	4	0.31	35	3	0.31	13	2	0.16
cDNA FLJ60299, highly similar to Rab GDP dissociation inhibitor beta	GDI2	IPI00031461	51138.5	39	10	0.34	41	10	0.32	16	12	0.34
Isoform B of Protein FAM3B	FAM3B	IPI00067738,IPI00219788,IPI00790820,IPI00873806	25964.9	47	9	0.45	35	8	0.41	18	6	0.35
Beta-mannosidase	MANBA	IPI00298793	100879	37	17	0.23	28	17	0.25	23	14	0.21
Protein kinase, cAMP-dependent, regulatory, type II, alpha, isoform CRA_b	PRKAR2A	IPI00063234,IPI00219774	43048.8	36	6	0.28	38	6	0.26	10	5	0.22
Monocyte differentiation antigen CD14	CD14	IPI00029260	40058.6	30	5	0.25	26	8	0.33	39	5	0.21
Protein disulfide-isomerase	P4HB	IPI00010796	57100.1	37	8	0.23	37	9	0.28	14	8	0.18
Isoform 1 of Sphingomyelin phosphodiesterase	SMPD1	IPI00296461	69834.7	31	9	0.19	20	11	0.28	10	6	0.14
Cystatin-SN	CST1	IPI00305477	16343.8	35	3	0.36	29	2	0.24	23	3	0.36
Pigment epithelium-derived factor	SERPINF1	IPI00006114	46326.4	35	11	0.34	48	8	0.26	18	8	0.3
cDNA FLJ36533 fis, clone TRACH2004428, highly similar to Lactotransferrin (Fragment)	LTF	IPI00903112	76735.2	34	3	0.047	32	4	0.047	29	3	0.047
Heat shock-related 70 kDa protein 2	HSPA2	IPI00007702	70005	29	12	0.25	23	13	0.29	21	8	0.14
Protein disulfide-isomerase A3	PDIA3	IPI00025252	56766.6	21	9	0.25	18	10	0.3	17	9	0.24
carboxyl ester lipase precursor	CEL	IPI00099670,IPI00843810	79649.6	31	9	0.22	31	11	0.24	17	4	0.1
Ubiquitin-like modifier-activating enzyme 1	UBA1	IPI00645078	117832	44	12	0.14	34	12	0.18	13	9	0.14
Alpha-N-acetylgalactosaminidase	NAGA	IPI00414909,IPI00873562	46548.3	43	9	0.33	38	5	0.18	6	4	0.12
Peptidyl-prolyl cis-trans isomerase B	PPIB	IPI00646304	23725.2	28	6	0.34	32	9	0.4	21	8	0.39
Keratin, type II cytoskeletal 1	KRT1	IPI00220327	66001.2	29	12	0.23	20	9	0.17	46	14	0.31
Cathepsin F	CTSF	IPI00002816	53348.7	34	12	0.29	20	11	0.33	18	8	0.24
cDNA FLJ75207	CRISP3	IPI00004798	29101	21	8	0.4	39	10	0.4	27	7	0.4
cDNA FLJ59619, highly similar to Epoxide hydrolase 2	EPHX2	IPI00104341	64714.3	33	10	0.3	29	10	0.26	11	5	0.15
A disintegrin and metalloproteinase with thrombospondin motifs 1	ADAMTS1	IPI00005908	105340	25	18	0.33	25	13	0.23	20	11	0.2
Kunitz-type protease inhibitor 3	SPINT3	IPI00026482	10234.5	31	3	0.19	16	2	0.19	12	3	0.19
Ezrin	EZR	IPI00746388,IPI00843975,IPI00872684	69265.4	40	9	0.2	29	9	0.19	6	4	0.08
14-3-3 protein epsilon	YWHAE	IPI00000816	29157	24	5	0.28	29	5	0.31	34	6	0.35
Limbic system-associated membrane protein	LSAMP	IPI00013303	37375.1	36	5	0.22	24	5	0.22	14	5	0.22
Isoform 1 of Triosephosphate isomerase	TPI1	IPI00465028	30772.8	18	8	0.45	27	13	0.57	22	9	0.5
Malate dehydrogenase, cytoplasmic	MDH1	IPI00291005	36408.9	37	10	0.42	29	8	0.34	17	7	0.28
Heat shock 70 kDa protein 13	HSPA13	IPI00299299	51910.5	26	11	0.33	29	12	0.32	18	8	0.19
Protein DJ-1	PARK7	IPI00298547	19873.1	35	8	0.6	28	6	0.46	14	6	0.37
L-lactate dehydrogenase B chain	LDHB	IPI00219217	36620.6	29	10	0.41	24	8	0.32	19	7	0.25
Lactoylglutathione lyase	GLO1	IPI00220766	20760.8	30	4	0.27	24	6	0.39	14	5	0.36
Transitional endoplasmic reticulum ATPase	VCP	IPI00022774	89306.8	23	14	0.28	21	13	0.28	22	9	0.16
Isoform 2 of Collagen alpha-1(XVIII) chain	COL18A1	IPI00022822,IPI00414694,IPI00783931	154000	29	8	0.096	20	9	0.12	15	6	0.073
Peptidyl-prolyl cis-trans isomerase A	PPIA	IPI00419585	17994.9	30	5	0.37	24	7	0.57	10	5	0.42
Putative uncharacterized protein DKFZp686G12235	ARSA	IPI00329685,IPI00744184,IPI00853468	53789.5	25	9	0.24	19	7	0.19	21	7	0.22
Isoform 1 of Cysteine-rich secretory protein LCCL domain-containing 2	CRISPLD2	IPI00027821	55900.6	23	10	0.32	19	9	0.26	11	5	0.18
Cysteine-rich secretory protein LCCL domain-containing 1	CRISPLD1	IPI00027806	56869	23	7	0.24	28	10	0.32	14	6	0.2
cDNA FLJ55673, highly similar to Complement factor B	CFB	IPI00019591	140926	14	7	0.07	17	9	0.11	19	9	0.11
Cathepsin L1	CTSL1	IPI00012887	37546.1	30	9	0.35	32	10	0.39	11	5	0.21
Annexin A2	ANXA2	IPI00455315	38588.1	21	6	0.27	30	10	0.33	20	6	0.21
Calreticulin	CALR	IPI00020599	48124.9	26	8	0.34	14	8	0.36	15	6	0.25
Isoform a 1 of Acyl-CoA-binding protein	DBI	IPI00010182,IPI00218836,IPI00815745	10026.8	18	3	0.41	16	3	0.41	13	3	0.41
cDNA FLJ25678 fis, clone TST04067, highly similar to PURINE NUCLEOSIDE PHOSPHORYLASE	NP	IPI00017672,IPI00871140	32533.5	25	11	0.53	24	12	0.54	20	10	0.45
Annexin A3	ANXA3	IPI00024095	36359.4	23	8	0.33	19	9	0.41	20	10	0.37
CD9 antigen	CD9	IPI00215997,IPI00657796,IPI00795937	25399	23	1	0.11	31	1	0.11	15	2	0.15
PDCD6IP protein	PDCD6IP	IPI00246058	96802.5	34	8	0.15	29	9	0.17	16	10	0.17
Fructose-bisphosphate aldolase A	ALDOA	IPI00465439	39402.6	21	9	0.44	26	10	0.5	21	9	0.39
Di-N-acetylchitobiase	CTBS	IPI00007778	43742.8	25	7	0.33	19	10	0.45	17	5	0.19
Antileukoproteinase	SLPI	IPI00008580	14308	19	7	0.52	19	6	0.53	15	4	0.45
Apolipoprotein A-I	APOA1	IPI00021841	30760.5	19	8	0.36	22	10	0.38	25	7	0.3
Tubulin alpha-1B chain	TUBA1B	IPI00387144,IPI00792677	50133.7	20	8	0.27	26	13	0.46	18	11	0.38
Phosphatidylethanolamine-binding protein 4	PEBP4	IPI00163563	25715.6	27	7	0.41	24	6	0.41	13	3	0.21
Heat shock protein HSP 90-beta	HSP90AB1	IPI00414676	83249.3	15	7	0.15	19	9	0.18	22	10	0.17
Cathelicidin antimicrobial peptide precursor	CAMP	IPI00292532	19573.6	13	6	0.3	13	6	0.34	9	5	0.38
Isoform 1 of Multiple inositol polyphosphate phosphatase 1	MINPP1	IPI00293748	55034.9	25	10	0.31	21	11	0.35	12	5	0.16
Serine/threonine-protein phosphatase 2A 65 kDa regulatory subunit A alpha isoform	PPP2R1A	IPI00554737,IPI00908543	65291.7	23	7	0.19	22	6	0.15	20	5	0.13
Isoform 1 of N-acetylmuramoyl-L-alanine amidase	PGLYRP2	IPI00163207,IPI00394992	62199.9	28	6	0.22	31	8	0.28	4	3	0.089
fibronectin 1 isoform 2 preproprotein	FN1	IPI00845263	266182	4	1	0.0058	25	2	0.0058	18	1	0.0058
Fibulin-2	FBLN2	IPI00023824,IPI00465038	126522	22	11	0.16	13	7	0.1	25	12	0.17
Isoform PSMA-1 of Glutamate carboxypeptidase 2	FOLH1	IPI00028514,IPI00216909	84315.5	27	11	0.22	19	10	0.19	21	8	0.16
Glutathione S-transferase P	GSTP1	IPI00219757	23338.7	18	6	0.48	17	6	0.49	18	9	0.56
Glutathione S-transferase Mu 3	GSTM3	IPI00246975	26543.1	30	5	0.23	31	8	0.36	7	4	0.18
Cystatin-SA	CST2	IPI00013382	16426.8	25	2	0.21	16	3	0.22	12	3	0.22
Keratin, type I cytoskeletal 10	KRT10	IPI00009865	59494.3	27	9	0.27	13	4	0.15	12	8	0.2
Isoform 1 of Carboxylesterase 7	CES7	IPI00790315	63910.3	21	6	0.19	18	7	0.23	19	5	0.13
Brain acid soluble protein 1	BASP1	IPI00299024	22675.3	21	10	0.54	15	11	0.69	17	10	0.6
Isoform 1 of Attractin	ATRN	IPI00027235,IPI00162735	158518	29	12	0.12	19	13	0.14	13	9	0.092
6-phosphogluconate dehydrogenase, decarboxylating	PGD	IPI00219525,IPI00747533	53123.9	27	11	0.38	27	9	0.27	12	5	0.16
Isoform 2 of Procollagen-lysine,2-oxoglutarate 5-dioxygenase 2	PLOD2	IPI00337495,IPI00472165	87082.2	27	6	0.13	19	6	0.13	12	5	0.095
Testican-1	SPOCK1	IPI00005292	49106.7	26	8	0.28	19	6	0.22	21	6	0.21
Proteasome subunit beta type-1	PSMB1	IPI00025019	26472.5	34	6	0.41	22	4	0.21	13	4	0.29
Isoform 1 of Brevican core protein	BCAN	IPI00456623	99099.8	27	9	0.2	18	8	0.16	13	7	0.1
Peroxiredoxin-2	PRDX2	IPI00027350	21874.4	14	3	0.21	21	4	0.22	27	3	0.14
Cathepsin H	CTSH	IPI00297487,IPI00375426	37359.8	33	7	0.3	24	6	0.28	4	3	0.12
Torsin-1B	TOR1B	IPI00023137	37962.5	20	2	0.098	22	2	0.086	4	4	0.18
Insulin-like growth factor-binding protein 2	IGFBP2	IPI00297284	35119.1	16	4	0.21	20	5	0.26	26	5	0.26
Neutrophil gelatinase-associated lipocalin	LCN2	IPI00299547,IPI00643623	22570.9	21	7	0.43	14	5	0.37	19	4	0.3
Histone H2B type 1-A	HIST1H2BA	IPI00465363	14150	34	2	0.19	25	1	0.12	9	1	0.12
14-3-3 protein theta	YWHAQ	IPI00018146	27747.4	19	6	0.31	16	5	0.27	20	6	0.35
Isoform 1 of 14-3-3 protein sigma	SFN	IPI00013890	27756.8	19	5	0.32	17	4	0.28	4	3	0.22
Lipocalin-1	LCN1	IPI00009650	19232.3	21	5	0.4	14	4	0.37	9	5	0.48
Isoform 1 of Clathrin heavy chain 1	CLTC	IPI00024067,IPI00455383	191601	27	11	0.092	24	13	0.12	7	7	0.053
Probable serine carboxypeptidase CPVL	CPVL	IPI00301395	54147.5	18	7	0.19	14	7	0.19	13	8	0.21
Semaphorin-3F	SEMA3F	IPI00298003	88363.9	8	5	0.12	12	7	0.15	10	7	0.12
Collagen alpha-1(VI) chain	COL6A1	IPI00291136	108513	17	6	0.12	28	10	0.2	8	5	0.08
Putative uncharacterized protein PSME2	PSME2	IPI00384051,IPI00746205	28584.8	28	3	0.2	26	4	0.27	8	4	0.24
Alpha-2-HS-glycoprotein	AHSG	IPI00022431	39305.4	14	5	0.19	12	5	0.24	8	3	0.15
Isoform LAMP-2A of Lysosome-associated membrane glycoprotein 2	LAMP2	IPI00009030,IPI00216172,IPI00739827	44942.9	24	3	0.095	18	3	0.095	11	2	0.051
Muscle type neuropilin 1	NRP1	IPI00165438,IPI00299594,IPI00607733,IPI00639917,IPI00643127,IPI00749187	72049.8	16	8	0.18	14	11	0.23	15	9	0.19
Aspartate aminotransferase, cytoplasmic	GOT1	IPI00219029	46230.1	24	7	0.28	18	7	0.3	13	6	0.26
Isoform 1 of Gamma-glutamyltranspeptidase 1	GGT1	IPI00018901	61392.6	24	10	0.25	19	8	0.21	15	6	0.14
Dystroglycan	DAG1	IPI00028911	97563.3	20	6	0.1	21	8	0.14	15	5	0.088
Ras-related protein Rab-3B	RAB3B	IPI00300562	24740.4	31	3	0.24	31	3	0.24	7	2	0.16
Isoform 1 of Soluble calcium-activated nucleotidase 1	CANT1	IPI00103175,IPI00909245	44822.1	20	11	0.44	11	8	0.31	10	6	0.25
45 kDa calcium-binding protein	SDF4	IPI00106646	41788.9	13	8	0.3	16	7	0.29	14	6	0.29
Cation-independent mannose-6-phosphate receptor	IGF2R	IPI00289819,IPI00903213	274256	18	12	0.079	16	13	0.094	12	10	0.064
Dipeptidyl-peptidase 1	CTSC	IPI00022810	51824.2	12	3	0.14	14	5	0.21	6	3	0.12
cDNA FLJ58124, highly similar to Complement factor I	CFI	IPI00796990	66676.8	24	9	0.23	17	7	0.18	13	8	0.2
88 kDa protein	ADAM7	IPI00657822	88125.2	20	10	0.18	20	12	0.22	15	11	0.22
Isoform 1 of Fibronectin	FN1	IPI00022418	262581	10	1	0.0096	8	2	0.0096	13	2	0.0096
Isoform 2C2 of Collagen alpha-2(VI) chain	COL6A2	IPI00304840	108563	19	8	0.11	13	8	0.12	12	10	0.13
Kallistatin	SERPINA4	IPI00328609	48526	25	11	0.35	14	4	0.14	4	4	0.13
Ribonuclease 4	RNASE4	IPI00029699	16822.4	14	5	0.34	18	6	0.44	5	5	0.31
Isoform Alpha of Pancreatic secretory granule membrane major glycoprotein GP2	GP2	IPI00914943	59109.1	28	5	0.13	24	4	0.11	7	4	0.1
Isoform CNPI of 2',3'-cyclic-nucleotide 3'-phosphodiesterase	CNP	IPI00220993,IPI00306667	45082.3	23	3	0.15	23	4	0.17	3	1	0.057
Retinal dehydrogenase 1	ALDH1A1	IPI00218914	54844.8	23	11	0.42	13	7	0.23	10	6	0.23
Isoform 1 of Myosin-9	MYH9	IPI00019502	226520	19	10	0.081	16	9	0.087	14	10	0.086
Insulin-like growth factor-binding protein 4	IGFBP4	IPI00305380	27915.7	16	5	0.24	17	8	0.31	12	3	0.16
ATP-citrate synthase	ACLY	IPI00021290,IPI00394838	120825	21	9	0.13	16	10	0.14	13	6	0.08
Thioredoxin domain-containing protein 16	TXNDC16	IPI00642204	93557	25	8	0.15	16	7	0.15	12	8	0.14
N-acetyllactosaminide beta-1,3-N-acetylglucosaminyltransferase	B3GNT1	IPI00009997	47101.4	17	8	0.4	19	7	0.36	7	5	0.24
Integral membrane protein 2B	ITM2B	IPI00031821	30321.1	21	6	0.35	18	6	0.35	10	3	0.19
14-3-3 protein zeta/delta	YWHAZ	IPI00021263,IPI00879359	27727.9	16	3	0.2	18	5	0.31	23	3	0.2
Isoform 1 of Kallikrein-11	KLK11	IPI00002818,IPI00218137	27447.8	19	6	0.38	15	6	0.38	22	7	0.46
Isoform Mitochondrial of Glutathione reductase, mitochondrial	GSR	IPI00016862,IPI00759575	56239.4	19	6	0.2	16	6	0.24	4	4	0.13
Isoform B of Interleukin-1 receptor-like 1	IL1RL1	IPI00218676,IPI00296161,IPI00916616	36975.9	20	5	0.28	17	5	0.28	10	6	0.31
Trypsin-1	PRSS1	IPI00011694	26540	11	3	0.17	10	4	0.25	16	3	0.18
Protein S100-A11	S100A11	IPI00013895	11723.1	21	2	0.26	10	2	0.26	13	3	0.56
Cytoplasmic dynein 1 heavy chain 1	DYNC1H1	IPI00456969	532388	16	8	0.031	9	6	0.024	13	7	0.026
Isoform 2 of Calsyntenin-1 (Fragment)	CLSTN1	IPI00007257,IPI00413959,IPI00644294	108624	14	6	0.096	14	7	0.11	17	8	0.13
plastin 3	PLS3	IPI00216694	70795.9	24	9	0.2	16	11	0.25	10	6	0.14
Isoform Long of Glucosylceramidase	GBA	IPI00021807,IPI00759616	59699.7	18	7	0.28	21	9	0.33	11	4	0.13
Ectonucleotide pyrophosphatase/phosphodiesterase family member 3	ENPP3	IPI00020999	100108	18	10	0.16	20	9	0.13	6	3	0.064
Isoform 2 of Testis-expressed protein 101	TEX101	IPI00020749,IPI00783012	28539.1	18	4	0.19	16	4	0.19	17	4	0.19
Prostasin	PRSS8	IPI00329538	36413.1	21	5	0.27	16	6	0.38	7	3	0.19
Adenosylhomocysteinase	AHCY	IPI00012007	47699.1	25	3	0.11	15	4	0.14	11	7	0.22
Gamma-glutamyl hydrolase	GGH	IPI00023728	35947.9	13	4	0.18	19	2	0.12	2	2	0.072
Alpha-actinin-4	ACTN4	IPI00013808	104839	15	9	0.14	18	13	0.21	15	9	0.13
Isoform 2 of Protein disulfide-isomerase A6	PDIA6	IPI00299571,IPI00644989	53883.9	18	5	0.15	17	6	0.17	13	5	0.14
Syntenin-1	SDCBP	IPI00299086	32427.3	22	7	0.45	16	6	0.42	9	3	0.26
Protein FAM3C	FAM3C	IPI00334282	24662.9	29	5	0.25	17	3	0.19	5	3	0.23
Isoform 1 of G-protein coupled receptor 64	GPR64	IPI00024754,IPI00337662,IPI00383614,IPI00409724,IPI00409725,IPI00409726,IPI00409727,IPI00409729,IPI00478283,IPI00815637,IPI00871801,IPI00871822,IPI00889610	111476	11	6	0.088	14	7	0.096	11	7	0.09
T-complex protein 1 subunit zeta	CCT6A	IPI00027626	58007.3	12	3	0.12	13	3	0.12	1	1	0.047
Isoform 2 of Lipase member I	LIPI	IPI00395604,IPI00654722	55302.1	16	6	0.19	15	6	0.19	8	5	0.15
Cystatin-M	CST6	IPI00019954	16493.1	23	6	0.55	10	4	0.4	13	6	0.62
Isoform APP770 of Amyloid beta A4 protein (Fragment)	APP	IPI00006608,IPI00219187,IPI00412681,IPI00412924	86923.3	16	8	0.19	13	7	0.14	11	7	0.14
Isoform 1 of Heat shock cognate 71 kDa protein	HSPA8	IPI00003865	70881.8	11	6	0.14	9	8	0.18	14	7	0.15
Keratin, type I cytoskeletal 9	KRT9	IPI00019359	62113	19	11	0.34	11	5	0.17	10	5	0.15
Lactosylceramide 4-alpha-galactosyltransferase	A4GALT	IPI00033541,IPI00433955	40482.6	21	7	0.29	16	6	0.27	8	6	0.27
Peroxiredoxin-1	PRDX1	IPI00000874	22092.9	13	5	0.36	11	5	0.37	15	5	0.24
N-acetylglucosamine-1-phosphotransferase subunit gamma	GNPTG	IPI00000137	33956	16	6	0.24	16	5	0.23	16	5	0.3
Importin subunit beta-1	KPNB1	IPI00001639	97153.3	14	4	0.08	15	5	0.098	15	4	0.075
Macrophage migration inhibitory factor	MIF;LOC284889	IPI00293276	12458.5	21	2	0.17	13	2	0.17	17	2	0.17
similar to hCG1811191	LOC642103	IPI00741768	170193	20	3	0.032	12	4	0.046	6	2	0.016
Proteasome subunit alpha type-2	PSMA2	IPI00219622	25880.9	23	4	0.24	17	4	0.24	8	3	0.23
Isoform 1 of Lysosomal acid lipase/cholesteryl ester hydrolase	LIPA	IPI00007207,IPI00446007,IPI00917724	45401.8	22	5	0.21	20	5	0.21	4	2	0.09
Isoform 1 of ADP-ribosyl cyclase 1	CD38	IPI00006071	34309.9	13	6	0.19	11	5	0.19	12	5	0.19
Receptor-type tyrosine-protein phosphatase F	PTPRF	IPI00107831,IPI00465186,IPI00642154,IPI00871665	211826	19	9	0.088	13	7	0.067	5	4	0.043
Protein FAM3D	FAM3D	IPI00060143	24946.4	14	6	0.33	15	6	0.38	8	5	0.33
Ras-related protein Rab-3D	RAB3D	IPI00032808	24249.5	21	7	0.42	14	6	0.38	14	6	0.37
Hypothetical protein	PATE4	IPI00787788	11389.7	16	3	0.23	10	2	0.23	13	3	0.33
Bovine seminal plasma protein homolog 1	BSPH1	IPI00411797	15675.2	26	3	0.24	20	4	0.25	6	2	0.24
Phosphoglycerate mutase 2	PGAM2	IPI00218570	28748.9	20	3	0.17	18	4	0.28	0	0	0
Isoform 1 of Latent-transforming growth factor beta-binding protein 3	LTBP3	IPI00073196	139337	13	10	0.13	10	9	0.13	17	11	0.14
Isoform 1 of Gelsolin	GSN	IPI00026314,IPI00646773,IPI00647556	85679.8	20	6	0.13	8	4	0.078	11	7	0.15
Transforming growth factor beta-1	TGFB1	IPI00000075	44324.2	17	5	0.25	14	6	0.31	9	6	0.3
Phosphatidylethanolamine-binding protein 1	PEBP1	IPI00219446	21038.9	14	5	0.39	14	6	0.56	15	6	0.56
Ribonuclease inhibitor	RNH1	IPI00550069	49956.4	13	9	0.39	11	7	0.31	15	9	0.32
Peroxiredoxin-4	PRDX4	IPI00011937	30523.1	8	6	0.35	10	5	0.28	7	5	0.26
Ovochymase-2	OVCH2	IPI00377076	62625.1	8	4	0.12	17	5	0.13	14	6	0.17
Heat shock protein beta-1	HSPB1	IPI00025512	22764.6	14	3	0.28	7	4	0.36	11	4	0.36
Bactericidal/permeability-increasing protein-like 1	BPIL1	IPI00296654,IPI00910477	49154.9	8	3	0.13	13	3	0.13	3	2	0.1
Isoform 1 of Interleukin-6 receptor subunit beta	IL6ST	IPI00297124	103519	17	5	0.073	11	7	0.11	7	3	0.053
Nucleoside diphosphate kinase	NME2	IPI00604590,IPI00795292	32624.2	13	3	0.15	14	5	0.27	5	5	0.27
Fibrinogen beta chain	FGB	IPI00298497	55910.6	11	4	0.15	8	5	0.15	15	3	0.096
Isoform Long of Iduronate 2-sulfatase	IDS	IPI00026104	61856.7	12	3	0.11	13	4	0.14	14	4	0.14
T-complex protein 1 subunit beta	CCT2	IPI00297779	57471.9	13	7	0.26	14	8	0.26	9	6	0.21
Plasminogen	PLG	IPI00019580	90549.4	12	7	0.15	9	6	0.15	5	5	0.1
Biglycan	BGN	IPI00010790,IPI00643384,IPI00903084	41637.9	15	4	0.19	15	5	0.22	8	3	0.12
Protein NDRG1	NDRG1	IPI00022078,IPI00903138	42816.9	9	5	0.26	13	3	0.14	3	2	0.089
AGR2	AGR2	IPI00007427,IPI00893881	22220.8	27	4	0.32	13	4	0.32	4	2	0.14
Putative uncharacterized protein ENSP00000323500	PGCP	IPI00005794,IPI00007664	59742	15	6	0.16	13	7	0.21	15	8	0.23
Hypoxanthine-guanine phosphoribosyltransferase	HPRT1	IPI00218493	24562.2	18	4	0.29	12	6	0.38	12	7	0.48
Peptidase inhibitor 15	PI15	IPI00026303	29047.5	10	2	0.11	13	4	0.26	6	4	0.21
Isoform 1 of Nidogen-1	NID1	IPI00026944,IPI00384542	136434	25	5	0.083	17	7	0.11	3	2	0.018
Isoform 1 of Twisted gastrulation protein homolog 1	TWSG1	IPI00410487	24997.8	10	4	0.3	14	4	0.3	13	4	0.3
Sulfate transporter	SLC26A2	IPI00032107	81633.9	21	3	0.06	14	1	0.02	3	2	0.032
Uncharacterized protein C6orf115	C6orf115	IPI00855846	9038.7	15	1	0.16	15	2	0.36	10	3	0.36
Carboxypeptidase M	CPM	IPI00026270	50497.2	13	5	0.16	10	4	0.14	8	6	0.19
importin 5	IPO5	IPI00793443	125529	18	6	0.081	7	5	0.069	9	6	0.086
Isoform 2 of Endoplasmic reticulum aminopeptidase 1	ERAP1	IPI00165949,IPI00477831	107826	10	6	0.089	9	7	0.097	9	6	0.085
Cartilage oligomeric matrix protein	COMP	IPI00028030,IPI00643348	82840	14	10	0.27	10	9	0.27	11	9	0.2
Transthyretin	TTR	IPI00022432,IPI00855916	15868.9	9	5	0.48	15	6	0.64	14	6	0.64
Ras-related protein Rab-27B	RAB27B	IPI00010491	24590.6	14	4	0.28	9	5	0.33	9	4	0.23
Plasma alpha-L-fucosidase	FUCA2	IPI00012440	54044.1	17	6	0.18	10	3	0.077	7	4	0.1
DnaJ homolog subfamily B member 9	DNAJB9	IPI00017608	25501	17	6	0.35	13	5	0.29	8	4	0.23
Selenoprotein P	SEPP1	IPI00029061,IPI00847381	42686.3	5	2	0.055	13	6	0.13	9	3	0.11
Aldose reductase	AKR1B1	IPI00413641	35835.9	12	4	0.3	8	3	0.23	2	2	0.095
Phosphoglycerate kinase 2	PGK2	IPI00219568	44779.1	11	3	0.13	14	4	0.18	7	3	0.12
Protein CREG1	CREG1	IPI00021997	24057	6	3	0.25	15	3	0.25	6	3	0.25
Isoform 2 of Kunitz-type protease inhibitor 1	SPINT1	IPI00011643,IPI00376403	56866.6	14	7	0.14	8	6	0.12	7	4	0.096
ceroid-lipofuscinosis, neuronal 5	CLN5	IPI00026050	46322.7	11	6	0.18	10	5	0.16	11	6	0.18
D-dopachrome decarboxylase	DDT	IPI00293867	12694.2	14	3	0.31	9	3	0.31	10	3	0.31
D-3-phosphoglycerate dehydrogenase	PHGDH	IPI00011200	56632.6	11	8	0.25	10	7	0.23	8	6	0.16
Glycogen phosphorylase, brain form	PYGB	IPI00004358	96680.3	17	8	0.14	12	6	0.11	6	4	0.071
Isoform 1 of Amyloid-like protein 2	APLP2	IPI00031030,IPI00220978	86937	13	5	0.085	7	4	0.076	4	3	0.05
T-complex protein 1 subunit epsilon	CCT5	IPI00010720,IPI00910316	59654.3	14	7	0.29	12	8	0.33	8	3	0.098
Low-density lipoprotein receptor	LDLR	IPI00000070,IPI00908663	95356.7	19	3	0.053	10	3	0.063	5	5	0.081
Cofilin-1	CFL1	IPI00012011	18485.1	19	4	0.36	11	4	0.34	4	3	0.23
Carboxypeptidase D	CPD	IPI00027078	152915	15	4	0.06	16	3	0.043	3	2	0.025
Calpain-1 catalytic subunit	CAPN1	IPI00011285	81874.6	13	8	0.17	13	9	0.18	7	5	0.091
Alcohol dehydrogenase [NADP+]	AKR1A1	IPI00220271	36555.6	12	4	0.15	10	6	0.23	9	4	0.15
Synaptic vesicle membrane protein VAT-1 homolog	VAT1	IPI00156689	41901.8	15	6	0.29	12	3	0.14	6	4	0.13
Isoform 3 of Transketolase-like protein 1	TKTL1	IPI00644689	65315.8	19	5	0.15	14	6	0.19	5	3	0.087
Superoxide dismutase [Cu-Zn]	SOD1	IPI00218733	15917.3	10	3	0.46	8	4	0.54	8	4	0.54
Isoform 1 of Adenylyl cyclase-associated protein 1	CAP1	IPI00008274	51837.5	20	3	0.14	12	2	0.086	0	0	0
Lysosomal alpha-mannosidase	MAN2B1	IPI00012989,IPI00644131	113727	9	6	0.12	10	7	0.13	6	4	0.06
Antithrombin III variant	SERPINC1	IPI00032179	52675.1	9	5	0.15	7	3	0.1	15	7	0.2
Metalloproteinase inhibitor 3	TIMP3	IPI00218247	24127.5	17	5	0.3	8	4	0.25	8	4	0.25
Serine protease inhibitor Kazal-type 2	SPINK2	IPI00022231	9273.4	0	0	0	22	1	0.26	15	1	0.26
cDNA FLJ55757, highly similar to Selenium-binding protein 1	SELENBP1	IPI00012303	56789.1	8	7	0.2	11	10	0.34	9	7	0.22
N-acetylglucosamine-6-sulfatase	GNS	IPI00012102	62066	14	7	0.19	8	5	0.16	8	6	0.18
Isoform 1 of Granulins	GRN	IPI00296713	63522	15	6	0.15	7	5	0.12	8	7	0.16
4F2 cell-surface antigen heavy chain	LOC442497;SLC3A2	IPI00027493,IPI00554481,IPI00554611,IPI00554702,IPI00554722,IPI00604710	57929.4	10	4	0.13	13	6	0.18	11	6	0.18
cDNA FLJ54957, highly similar to Transketolase	TKT	IPI00643920,IPI00792641	68725.4	11	4	0.11	8	4	0.11	6	5	0.13
Vacuolar protein sorting-associated protein 37C	VPS37C	IPI00401773	38615.4	17	3	0.14	12	3	0.14	4	2	0.09
Isoform 4 of Nicotinate phosphoribosyltransferase	NAPRT1	IPI00412498,IPI00465085,IPI00879716,IPI00880164	52144.1	15	5	0.2	17	4	0.16	0	0	0
Heat shock 70 kDa protein 4	HSPA4	IPI00002966	94313.9	9	7	0.15	5	5	0.1	12	6	0.12
transforming growth factor, beta receptor III	TGFBR3	IPI00304865	93482.2	6	4	0.082	9	7	0.15	11	6	0.11
Cytoplasmic aconitate hydratase	ACO1	IPI00008485	98383	6	4	0.11	8	5	0.1	6	1	0.021
Palmitoyl-protein thioesterase 1	PPT1	IPI00002412	34176	9	5	0.27	15	8	0.41	5	3	0.13
Profilin-1	PFN1	IPI00216691	15036.3	13	5	0.5	6	4	0.36	10	6	0.56
Serum amyloid P-component	APCS	IPI00022391	25369.7	14	5	0.24	8	5	0.22	11	4	0.21
Calmodulin	CALM1;CALM3;CALM2	IPI00075248,IPI00794543,IPI00916600,IPI00916768	16820	9	4	0.43	15	6	0.43	5	4	0.11
Secretogranin-1	CHGB	IPI00006601	78228.1	10	7	0.14	6	2	0.041	10	4	0.09
Ras GTPase-activating-like protein IQGAP1	IQGAP1	IPI00009342	189241	15	10	0.1	12	11	0.13	5	2	0.022
Isoform 1 of Cytoplasmic FMR1-interacting protein 1	CYFIP1	IPI00644231,IPI00903062	145169	17	2	0.022	13	2	0.022	4	2	0.018
Tryptophanyl-tRNA synthetase, cytoplasmic	WARS	IPI00295400	53149.6	15	5	0.21	16	3	0.13	3	1	0.045
CD81 antigen	CD81	IPI00000190,IPI00657752	25791.8	6	2	0.17	7	2	0.17	9	3	0.25
Tetraspanin-1	TSPAN1	IPI00030936	26283.3	13	1	0.054	11	1	0.054	10	1	0.054
Fructose-1,6-bisphosphatase 1	FBP1	IPI00073772	36797.2	10	7	0.31	9	6	0.27	10	6	0.23
Cathepsin Z	CTSZ	IPI00002745	33850.2	9	4	0.18	6	5	0.24	9	5	0.18
Dihydroxyacetone kinase	DAK	IPI00551024	58960.1	14	6	0.21	9	5	0.19	5	3	0.12
Glypican-1	GPC1	IPI00015688,IPI00893155	61633.3	8	5	0.17	10	4	0.12	9	5	0.14
Carbonic anhydrase 2	CA2	IPI00218414	29228.6	9	3	0.2	10	3	0.2	11	4	0.26
Isoform 1 of Lipid phosphate phosphohydrolase 1	PPAP2A	IPI00297037,IPI00409585,IPI00872605,IPI00872795	32139.4	11	3	0.15	11	3	0.15	6	2	0.12
Epididymal secretory protein E3-alpha	FAM12A	IPI00031385	17629.4	8	2	0.22	12	2	0.22	3	1	0.075
cDNA FLJ59211, highly similar to Glucosidase 2 subunit beta	PRKCSH	IPI00026154,IPI00792916	60116.4	7	5	0.11	11	6	0.15	8	5	0.11
ADAM 10	ADAM10	IPI00013897	84125	11	7	0.18	9	7	0.14	5	3	0.068
Acrosin-binding protein	ACRBP	IPI00168645	61340.2	13	5	0.13	9	5	0.13	9	7	0.22
Transforming protein RhoA	RHOA	IPI00478231	21750.4	11	6	0.39	11	5	0.39	6	5	0.27
cDNA FLJ56389, highly similar to Elongation factor 1-gamma	EEF1G	IPI00000875,IPI00747497	56132.9	14	6	0.18	9	7	0.22	4	3	0.086
Transgelin-2	TAGLN2	IPI00550363,IPI00644531,IPI00647915	22373.9	10	4	0.27	7	5	0.34	5	3	0.2
Nucleoside diphosphate kinase 3	NME3	IPI00012315	18997.2	16	3	0.31	8	3	0.22	4	2	0.21
Matrilysin	MMP7	IPI00013400	29659.9	15	3	0.14	5	2	0.1	6	1	0.049
Putative phospholipase B-like 2	P76	IPI00169285	65455.4	10	3	0.085	11	6	0.18	5	2	0.051
Golgi membrane protein 1	GOLM1	IPI00171411,IPI00759659,IPI00887833	46254.7	12	6	0.15	10	6	0.15	6	5	0.15
Isoform 1 of Cysteine-rich motor neuron 2 protein	CRIM2	IPI00914663	159909	17	7	0.07	13	4	0.047	2	2	0.02
UDP-glucose ceramide glucosyltransferase-like 1 isoform 1	UGCGL1	IPI00024466,IPI00619903	177177	15	7	0.088	10	4	0.041	5	3	0.024
Glutathione S-transferase theta-1	GSTT1	IPI00741097	27317.9	4	2	0.12	4	3	0.13	3	2	0.13
Histidine triad nucleotide-binding protein 1	HINT1	IPI00239077	13784.1	7	2	0.36	9	2	0.36	6	2	0.35
Prostate stem cell antigen	PSCA	IPI00013446	12894.3	8	2	0.22	12	3	0.23	10	2	0.22
Isoform 1 of Exportin-2	CSE1L	IPI00022744,IPI00219994	110404	13	4	0.084	13	5	0.11	3	2	0.038
Isoform 1 of TOM1-like protein 2	TOM1L2	IPI00446294	55538.7	17	2	0.071	7	2	0.071	6	1	0.026
Thrombospondin-4	THBS4	IPI00328550	105851	7	4	0.084	11	6	0.12	2	2	0.035
cDNA FLJ55486, highly similar to Semaphorin-3C	SEMA3C	IPI00019209	87151.6	14	2	0.06	7	2	0.06	5	3	0.086
Carbonic anhydrase 4	CA4	IPI00027466	35014.8	8	4	0.15	4	2	0.077	9	3	0.13
Signal recognition particle receptor subunit alpha	SRPR	IPI00385267	69794.8	11	5	0.13	10	5	0.13	5	3	0.056
Ras-related protein Rap-1b	RAP1B	IPI00015148,IPI00412525	20806.9	13	1	0.065	10	2	0.15	7	2	0.12
Glutathione S-transferase theta-2	GSTT2;GSTT2B	IPI00419250,IPI00878456	27490.1	15	2	0.15	13	2	0.15	2	1	0.053
Vasorin	VASN	IPI00395488	71696.1	14	4	0.083	10	4	0.1	2	2	0.045
Fibroblast growth factor 19	FGF19	IPI00032908	23984.7	7	3	0.37	9	4	0.44	1	1	0.13
Isoform 1 of Protein phosphatase 1 regulatory subunit 7	PPP1R7	IPI00033600,IPI00395771,IPI00893539,IPI00893764,IPI00894184	41548.3	10	3	0.11	11	3	0.13	8	3	0.11
Intelectin-1	ITLN1	IPI00291737	34943.8	9	6	0.27	8	5	0.19	6	1	0.061
Isoform 1 of Long palate, lung and nasal epithelium carcinoma-associated protein 1	C20orf114	IPI00291410,IPI00444116	52425.8	8	1	0.037	9	1	0.037	2	1	0.037
chaperonin containing TCP1, subunit 3 isoform b	CCT3	IPI00290770,IPI00553185	60446.3	10	6	0.2	8	6	0.23	4	3	0.068
Acetyl-CoA acetyltransferase, cytosolic	ACAT2	IPI00291419	41332.4	6	3	0.21	6	5	0.33	3	3	0.17
Carbonyl reductase [NADPH] 1	CBR1	IPI00295386	30356.8	14	7	0.42	7	4	0.25	8	5	0.3
V-type proton ATPase subunit S1	ATP6AP1	IPI00784119	52009.2	9	3	0.091	6	4	0.12	9	4	0.12
SPARC-like protein 1	SPARCL1	IPI00296777	75197.5	5	3	0.074	5	3	0.084	5	2	0.056
Isoform Mitochondrial of Peroxiredoxin-5, mitochondrial	PRDX5	IPI00024915,IPI00759663,IPI00876999	22008.3	9	3	0.17	8	3	0.18	3	1	0.037
peptidylglycine alpha-amidating monooxygenase isoform a preproprotein	PAM	IPI00177543,IPI00219042,IPI00219043,IPI00878690	108386	8	2	0.037	5	4	0.066	6	2	0.037
Serine protease HTRA1	HTRA1	IPI00003176	51269.3	11	5	0.21	5	3	0.15	2	2	0.048
Acrosin	ACR	IPI00289614	45829.3	18	2	0.076	7	2	0.076	4	3	0.13
CD59 glycoprotein	CD59	IPI00011302	14159.2	9	3	0.19	5	3	0.19	9	3	0.19
cDNA FLJ56343, highly similar to Torsin A	TOR1A	IPI00413293,IPI00902990	40768.9	12	2	0.077	7	2	0.077	4	3	0.1
Ubiquitin-conjugating enzyme E2 L3	UBE2L3	IPI00021347,IPI00909773	17844.3	11	3	0.31	5	2	0.24	6	1	0.14
Protein dpy-30 homolog	DPY30	IPI00028109	11231.8	10	1	0.2	16	2	0.36	3	1	0.16
Heat shock 70 kDa protein 4L	HSPA4L	IPI00295485,IPI00828021	94470.4	13	6	0.12	6	3	0.051	5	4	0.063
Protein disulfide-isomerase A4	PDIA4	IPI00009904	72916	4	4	0.081	5	5	0.085	2	2	0.051
Out at first protein homolog	OAF	IPI00328703	30670.4	12	3	0.2	8	3	0.2	7	3	0.14
Ribonuclease-like protein 13	RNASE13	IPI00456130	17827.5	11	2	0.17	6	3	0.24	6	2	0.17
Ribonuclease K6	RNASE6	IPI00004114	17178	5	3	0.36	6	2	0.29	3	2	0.19
Isoform 1 of Multiple epidermal growth factor-like domains 8	MEGF8	IPI00027310	303074	8	5	0.029	4	3	0.02	13	7	0.045
UDP-glucose 6-dehydrogenase	UGDH	IPI00031420	55007.3	12	6	0.26	8	6	0.25	4	4	0.13
Puromycin-sensitive aminopeptidase	NPEPPS	IPI00026216	103261	8	5	0.098	8	3	0.054	3	3	0.041
Epithelial cadherin	CDH1	IPI00025861,IPI00744889	97439.6	13	7	0.12	6	4	0.07	5	4	0.06
SPARC	SPARC	IPI00014572	34613.9	9	5	0.2	5	4	0.18	5	4	0.17
Leukemia inhibitory factor receptor	LIFR	IPI00444272	123728	5	4	0.062	7	5	0.084	2	2	0.018
Keratin, type II cytoskeletal 8	KRT8	IPI00554648	53688.2	10	4	0.11	6	3	0.093	5	2	0.056
Isoform H17 of Myeloperoxidase	MPO	IPI00007244,IPI00236554,IPI00236556	83853.1	13	4	0.082	5	2	0.047	9	5	0.095
T-complex protein 1 subunit eta	CCT7	IPI00018465	59349.8	14	5	0.17	9	3	0.11	3	2	0.063
Thioredoxin	TXN	IPI00216298	11719.3	8	2	0.23	9	3	0.34	6	2	0.23
Translational activator GCN1	GCN1L1	IPI00001159	292732	11	5	0.029	10	6	0.036	1	1	0.0052
Translin-associated protein X	TSNAX	IPI00293350	33095.1	13	1	0.066	12	1	0.066	0	0	0
Glutathione synthetase	GSS	IPI00010706	52367.9	9	5	0.14	8	5	0.16	3	3	0.1
Serine/threonine-protein phosphatase PP1-beta catalytic subunit	PPP1CB	IPI00218236,IPI00871289,IPI00872177	37170.3	5	2	0.11	6	3	0.17	11	3	0.17
Aminopeptidase B	RNPEP	IPI00642211	73481.6	7	6	0.16	1	1	0.027	9	7	0.15
Reticulocalbin-1	RCN1	IPI00015842	38873.2	11	5	0.23	9	4	0.21	5	3	0.18
Uncharacterized protein UNQ773/PRO1567	LOC124220	IPI00060800,IPI00748189	22721.4	11	4	0.34	10	5	0.41	5	3	0.22
Proteasome activator complex subunit 1	PSME1	IPI00479722	28705.8	12	3	0.21	6	3	0.18	7	4	0.18
Isoform 1 of Tubulointerstitial nephritis antigen-like	TINAGL1	IPI00005563,IPI00910801	52369	11	3	0.094	7	5	0.18	6	4	0.11
Glutaminyl-peptide cyclotransferase	QPCT	IPI00003919	40859.9	6	3	0.16	8	4	0.2	3	2	0.094
Tubulin alpha-1A chain	TUBA1A	IPI00180675	50117.7	12	2	0.06	9	2	0.06	6	2	0.06
Isoform 2 of Cell division control protein 42 homolog	CDC42	IPI00016786,IPI00909484	21240.7	6	1	0.089	3	1	0.089	6	3	0.2
Lysosomal alpha-glucosidase	GAA	IPI00293088	105320	7	1	0.036	14	2	0.054	0	0	0
Probable G-protein coupled receptor 115	GPR115	IPI00217512,IPI00217998	77689.4	5	1	0.02	2	1	0.02	12	1	0.02
Isoform 1 of Leukotriene A-4 hydrolase	LTA4H	IPI00219077,IPI00514090	69269.1	9	7	0.16	6	4	0.07	6	6	0.15
Calumenin, isoform CRA_c	CALU	IPI00789155	38033.9	5	4	0.23	7	5	0.23	3	3	0.13
Semaphorin-7A	SEMA7A	IPI00025257	74805.7	8	7	0.19	1	1	0.047	4	3	0.071
Isoform HMW of Kininogen-1	KNG1	IPI00032328,IPI00215894,IPI00797833	71939.6	9	5	0.11	4	4	0.084	8	6	0.12
RPE-spondin	C8orf84	IPI00063877	29591.4	11	4	0.27	6	4	0.27	8	4	0.28
Isoform 1 of NADH-cytochrome b5 reductase 2	CYB5R2	IPI00008234	31441.9	6	2	0.11	7	3	0.2	1	1	0.029
Isoform 1 of Spermine synthase	SMS	IPI00005102,IPI00903119	41251.5	7	4	0.2	8	6	0.26	4	3	0.13
Glutathione peroxidase 3	GPX3	IPI00026199	25488.2	7	2	0.13	5	2	0.13	4	3	0.19
Isoform 1 of Angiotensin-converting enzyme 2	ACE2	IPI00465187	92447.3	2	2	0.053	7	5	0.14	4	4	0.093
Deoxyribonuclease-2-alpha	DNASE2	IPI00010348	39563	14	3	0.12	7	2	0.067	7	4	0.15
cDNA FLJ55543, highly similar to Phosphoacetylglucosamine mutase	PGM3	IPI00030116,IPI00643166	62893.5	9	3	0.15	5	2	0.12	2	2	0.082
Isoform Long of 14-3-3 protein beta/alpha	YWHAB	IPI00216318,IPI00759832	28065.1	8	3	0.16	9	3	0.16	9	1	0.077
UDP-GlcNAc:betaGal beta-1,3-N-acetylglucosaminyltransferase 9	B3GNT9	IPI00061520	43734.5	10	2	0.075	11	4	0.17	0	0	0
Isoform 1 of MAM domain-containing protein 2	MAMDC2	IPI00183750	77566.2	4	4	0.089	8	4	0.11	4	3	0.079
Apolipoprotein A-IV	APOA4	IPI00304273,IPI00847179	45381.3	4	4	0.17	4	3	0.11	5	3	0.1
Isoform 1 of Nicotinamide phosphoribosyltransferase	NAMPT	IPI00018873	55504.5	9	4	0.18	6	5	0.2	5	4	0.14
annexin VI isoform 2	ANXA6	IPI00002459,IPI00221226	75262.7	5	4	0.11	5	4	0.13	6	4	0.082
S-formylglutathione hydrolase	ESD	IPI00411706,IPI00641040	31445.6	11	4	0.22	9	5	0.29	6	4	0.22
Chloride intracellular channel protein 1	CLIC1	IPI00010896	26905.3	8	5	0.3	5	3	0.15	5	3	0.2
Prostaglandin reductase 1	PTGR1	IPI00292657	35852.5	11	5	0.27	5	1	0.058	4	3	0.17
Inositol monophosphatase	IMPA1	IPI00020906	30170.5	9	2	0.12	6	1	0.083	2	2	0.12
Beta-defensin 129	DEFB129	IPI00015238	20281.1	5	3	0.18	8	3	0.18	5	2	0.18
Lysosome-associated membrane glycoprotein 1	LAMP1	IPI00884105	44865.1	6	1	0.038	4	2	0.06	4	1	0.038
Vacuolar protein sorting-associated protein 35	VPS35	IPI00018931	91692	7	1	0.02	8	2	0.031	1	1	0.018
Isoform D of Fibulin-1	FBLN1	IPI00296534	77193.6	12	7	0.16	5	5	0.095	7	6	0.16
Talin-1	TLN1	IPI00298994	269747	7	4	0.034	8	4	0.035	6	4	0.031
Thrombospondin-1	THBS1	IPI00296099	129364	7	7	0.085	5	4	0.044	4	3	0.038
N-acetylgalactosamine-6-sulfatase	GALNS	IPI00029605	58009.4	3	2	0.056	7	4	0.14	6	3	0.094
Cathepsin S	CTSS	IPI00299150	37477.6	6	3	0.16	2	2	0.088	6	4	0.23
Isoform 1 of Phosphoglucomutase-1	PGM1	IPI00219526,IPI00844159	61433	8	4	0.13	6	3	0.1	5	3	0.089
Isoform 1 of Ras-related protein Rab-1A	RAB1A	IPI00005719,IPI00873902	22660.4	4	3	0.21	5	4	0.25	6	2	0.13
Isoform Del-701 of Signal transducer and activator of transcription 3	STAT3	IPI00306436,IPI00412752,IPI00784414	87964.5	8	2	0.059	8	1	0.023	2	2	0.055
Isoform 2 of Choline transporter-like protein 4	SLC44A4	IPI00641073,IPI00893953	79432.4	10	2	0.038	3	2	0.038	5	1	0.02
Isoform 2 of Mannose-1-phosphate guanyltransferase beta	GMPPB	IPI00002496,IPI00030920	42603.2	9	2	0.065	13	2	0.065	0	0	0
Adenine phosphoribosyltransferase	APRT	IPI00218693,IPI00642457	19590.5	12	1	0.11	9	1	0.11	0	0	0
Sortilin	SORT1	IPI00217882	92051.6	7	4	0.064	7	5	0.088	6	4	0.054
Isoform 1 of Epididymis-specific alpha-mannosidase	MAN2B2	IPI00328488	113870	4	3	0.055	3	3	0.044	4	3	0.044
Corticosteroid-binding globulin	SERPINA6	IPI00027482	45124.1	6	4	0.16	4	3	0.13	5	2	0.064
Lysosomal protective protein	CTSA	IPI00021794,IPI00640525	54449.6	5	3	0.098	7	5	0.2	5	3	0.11
Isoform 1 of Sperm acrosome membrane-associated protein 3	SPACA3	IPI00217482,IPI00789502,IPI00791096	23413	8	2	0.13	8	2	0.13	5	3	0.19
Angiogenin	ANG	IPI00008554	16532.2	4	3	0.31	3	2	0.24	3	2	0.24
Actin-related protein 3	ACTR3	IPI00028091	47353.8	6	2	0.098	6	3	0.13	6	3	0.15
Isoform 1 of Metalloreductase STEAP4	STEAP4	IPI00745161	51965.4	2	2	0.07	11	3	0.085	1	1	0.041
Nuclear transport factor 2	NUTF2	IPI00009901	14460.9	9	4	0.61	6	3	0.43	2	2	0.24
Isoform 1 of F-actin-capping protein subunit beta	CAPZB	IPI00026185,IPI00641107,IPI00642256	34342	6	2	0.15	9	3	0.18	1	1	0.03
Platelet-activating factor acetylhydrolase	PLA2G7	IPI00011588	50061.6	7	3	0.11	6	3	0.11	2	2	0.073
aspartyl aminopeptidase	DNPEP	IPI00015856,IPI00658215	53420.6	12	2	0.095	7	1	0.058	1	1	0.058
Multifunctional protein ADE2	PAICS	IPI00217223	49662.3	10	3	0.11	8	3	0.11	5	1	0.033
Isoform A of Arachidonate 15-lipoxygenase type II	ALOX15B	IPI00005781,IPI00220009,IPI00220010,IPI00470667	75868.7	10	3	0.089	9	2	0.067	5	1	0.028
Isoform 1 of Glycosyltransferase 8 domain-containing protein 3	GLT8D3	IPI00217652,IPI00791310,IPI00902965	50549.1	9	2	0.045	5	3	0.073	1	1	0.027
CD63 antigen	CD63	IPI00215998,IPI00384548,IPI00749070,IPI00791992,IPI00795720	25618.3	7	1	0.042	5	1	0.042	7	2	0.13
Isoform Sap-mu-0 of Proactivator polypeptide	PSAP	IPI00012503,IPI00219825	58094	2	1	0.038	14	1	0.038	1	1	0.038
Isoform 1 of ADAM 9	ADAM9	IPI00440932,IPI00440933	90538.1	2	1	0.017	6	3	0.066	5	4	0.081
cytidine monophosphate (UMP-CMP) kinase 1, cytosolic isoform a	CMPK1	IPI00219953	25837.8	6	3	0.18	5	5	0.32	4	3	0.2
Vesicular integral-membrane protein VIP36	LMAN2	IPI00009950	40211.5	7	4	0.16	6	3	0.15	2	2	0.087
mucin 5, subtype B, tracheobronchial	MUC5B	IPI00855918,IPI00886990,IPI00918002	596653	9	6	0.019	9	6	0.021	3	3	0.0069
Histone H4	HIST1H4H;HIST2H4A;HIST4H4;HIST1H4F;HIST1H4D;HIST1H4K;HIST1H4C;HIST1H4J;HIST1H4A;HIST1H4I;HIST1H4B;HIST2H4B;HIST1H4E;HIST1H4L	IPI00453473	11349.7	5	3	0.29	6	4	0.41	4	3	0.33
Isoform 1 of Contactin-associated protein-like 2	CNTNAP2	IPI00029343	148150	5	3	0.038	9	6	0.071	3	3	0.037
Proteasome subunit alpha type-5	PSMA5	IPI00291922	26393.3	9	5	0.36	5	3	0.19	3	2	0.14
Ectonucleotide pyrophosphatase/phosphodiesterase family member 5	ENPP5	IPI00011994	54649.6	6	4	0.13	3	2	0.078	5	3	0.11
N(G),N(G)-dimethylarginine dimethylaminohydrolase 1	DDAH1	IPI00220342	31103.7	9	4	0.26	2	2	0.15	4	3	0.15
Hemoglobin subunit beta	HBB	IPI00654755,IPI00884107	15980	7	4	0.39	4	3	0.31	3	3	0.31
cDNA FLJ56357, highly similar to Homo sapiens apolipoprotein A-I binding protein (APOA1BP), mRNA	APOA1BP	IPI00168479,IPI00848298	33610.8	7	3	0.15	7	3	0.16	5	2	0.12
Regenerating islet-derived protein 3 gamma	REG3G	IPI00394807	19312.7	7	3	0.25	4	3	0.25	9	3	0.25
Alpha-mannosidase 2C1	MAN2C1	IPI00783434,IPI00795842	115817	4	3	0.064	6	3	0.064	6	1	0.018
L-xylulose reductase	DCXR	IPI00448095,IPI00797249,IPI00797917	25894.2	7	2	0.16	7	1	0.11	3	3	0.22
Ganglioside GM2 activator	GM2A	IPI00018236	20821.2	7	1	0.1	8	1	0.1	1	1	0.1
cDNA FLJ54710, highly similar to Target of Myb protein 1	TOM1	IPI00023191,IPI00879576,IPI00879680,IPI00903336,IPI00910932,IPI00913835	54814.1	11	2	0.08	4	1	0.026	4	1	0.026
hypothetical protein LOC79887	FLJ22662	IPI00016255	63240.1	10	6	0.21	4	3	0.094	4	3	0.083
Isoform 1 of Alpha-(1,3)-fucosyltransferase 11	FUT11	IPI00217759	55799.2	4	3	0.11	6	4	0.13	2	2	0.063
Rab GDP dissociation inhibitor alpha	GDI1	IPI00010154	50566.1	11	7	0.29	6	5	0.22	3	2	0.087
Isoform Long of Ubiquitin carboxyl-terminal hydrolase 5	USP5	IPI00024664,IPI00375145	95770.1	10	7	0.14	8	5	0.11	2	2	0.044
Isoform 1 of PATE-like protein M	PATE2	IPI00249971	12997.5	9	5	0.5	3	3	0.41	8	4	0.52
Transcobalamin-2	TCN2	IPI00219465	47433.3	5	3	0.13	12	5	0.25	2	2	0.068
Protein AMBP	AMBP	IPI00022426	38981.5	6	3	0.12	6	3	0.12	5	4	0.16
Isoform 1 of Carbohydrate sulfotransferase 11	CHST11	IPI00099831,IPI00554485	41537.6	6	3	0.16	6	4	0.21	5	3	0.14
Protein Niban	FAM129A	IPI00328350,IPI00872650	103116	3	3	0.067	5	2	0.028	5	2	0.028
Afamin	AFM	IPI00019943	69052.1	1	1	0.017	6	3	0.06	4	3	0.065
Microfibril-associated glycoprotein 4	MFAP4	IPI00022792,IPI00793751	28631.3	4	2	0.19	9	3	0.17	4	2	0.17
IGHG4 protein	IGHG4	IPI00550640,IPI00829814	51967.3	3	1	0.057	1	1	0.057	4	3	0.14
14-3-3 protein gamma	YWHAG	IPI00220642	28285.1	6	1	0.077	9	2	0.15	5	1	0.077
Alpha-L-iduronidase	IDUA	IPI00018879	72652.5	8	2	0.063	9	3	0.08	0	0	0
Erythrocyte band 7 integral membrane protein	STOM	IPI00219682	31714.1	12	2	0.1	8	1	0.069	0	0	0
Galactoside 3(4)-L-fucosyltransferase	FUT3	IPI00007671	42100.1	5	4	0.17	7	5	0.21	3	3	0.12
Prothrombin (Fragment)	F2	IPI00019568	70018.8	6	3	0.082	5	3	0.084	3	3	0.08
Isoform Mitochondrial of Fumarate hydratase, mitochondrial	FH	IPI00296053,IPI00759715	54619.8	5	3	0.15	7	3	0.15	4	3	0.14
Isoform Long of Ras-related protein Rab-27A	RAB27A	IPI00016381	24850.7	4	2	0.11	4	3	0.22	8	4	0.27
fibromodulin precursor	FMOD	IPI00292732	43162.4	6	2	0.09	3	2	0.08	3	2	0.08
Isoform XLas-1 of Guanine nucleotide-binding protein G(s) subunit alpha isoforms XLas	GNAS	IPI00095891,IPI00219835,IPI00514055,IPI00640867,IPI00644936,IPI00646491	111008	5	3	0.069	1	1	0.026	4	3	0.035
cDNA FLJ52545, highly similar to Dickkopf-related protein 3	DKK3	IPI00002714,IPI00383937,IPI00910436	39832.3	6	1	0.047	3	1	0.047	4	2	0.08
PCTP-like protein	STARD10	IPI00186008	33030.8	5	2	0.12	7	2	0.12	5	1	0.072
Solute carrier family 2, facilitated glucose transporter member 5	SLC2A5	IPI00027452	54957.7	8	2	0.064	14	2	0.044	0	0	0
aldehyde dehydrogenase 9A1	ALDH9A1	IPI00479877,IPI00873817	56274.4	5	4	0.13	6	5	0.13	5	4	0.12
Isoform 1 of Thrombospondin type-1 domain-containing protein 4	THSD4	IPI00794391	112429	7	5	0.079	5	4	0.039	3	3	0.035
Inorganic pyrophosphatase	PPA1	IPI00015018	32642.6	5	3	0.16	5	4	0.21	3	3	0.17
Isoform 1 of Mannose-6-phosphate isomerase	MPI	IPI00219358	46639	7	4	0.16	3	3	0.14	5	4	0.17
Isoform 1 of Slit homolog 2 protein	SLIT2	IPI00006288,IPI00220114,IPI00335003	169855	2	2	0.028	2	2	0.024	5	4	0.044
N(4)-(beta-N-acetylglucosaminyl)-L-asparaginase	AGA	IPI00026259	37176.4	7	2	0.12	3	1	0.035	3	3	0.14
Alanyl-tRNA synthetase, cytoplasmic	AARS	IPI00027442,IPI00910701	106795	8	3	0.073	7	3	0.055	1	1	0.02
Cadherin-2	CDH2	IPI00290085,IPI00658202	99793.8	8	2	0.065	3	2	0.065	6	3	0.066
Thioredoxin domain-containing protein 17	TXNDC17	IPI00646689	13922.4	8	3	0.36	4	2	0.28	1	1	0.11
CMP-N-acetylneuraminate-beta-galactosamide-alpha-2,3-sialyltransferase	ST3GAL1	IPI00009629	39057.7	7	1	0.076	3	1	0.076	0	0	0
Valyl-tRNA synthetase	VARS	IPI00000873,IPI00893918	140460	8	2	0.041	8	3	0.057	3	1	0.013
Sepiapterin reductase	SPR	IPI00017469	28031.5	9	1	0.08	9	1	0.08	1	1	0.08
Isoform 1 of Neogenin	NEO1	IPI00023814,IPI00217291,IPI00472011,IPI00556554	159999	7	1	0.012	6	1	0.012	5	2	0.027
Chloride anion exchanger	SLC26A3	IPI00031036	84490.6	8	1	0.021	5	1	0.021	0	0	0
Phospholysine phosphohistidine inorganic pyrophosphate phosphatase	LHPP	IPI00005474	29147.4	7	2	0.19	3	1	0.11	0	0	0
Voltage-dependent calcium channel subunit alpha-2/delta-1	CACNA2D1	IPI00479514	123169	5	4	0.063	5	3	0.051	4	3	0.039
Isoform 1 of Filamin-B	FLNB	IPI00289334,IPI00382696,IPI00382697,IPI00382700,IPI00477536,IPI00900293	278172	4	3	0.025	2	2	0.014	7	6	0.038
HP protein	HP	IPI00431645,IPI00478493,IPI00641737,IPI00902590,IPI00902867	31363.6	6	5	0.28	3	3	0.13	8	5	0.2
22 kDa protein	-	IPI00219910,IPI00783862	22171.8	8	4	0.33	4	3	0.21	6	4	0.33
Isoform 2 of Tectonic-3	TCTN3	IPI00737059,IPI00739876	47966.4	8	4	0.1	4	4	0.1	4	3	0.11
cDNA FLJ54471, highly similar to Complement C1r subcomponent	C1R	IPI00296165	81872.5	7	6	0.15	4	4	0.12	4	3	0.083
Putative uncharacterized protein DKFZp686I04222	SERPINB6	IPI00413451	46353.4	9	6	0.25	4	2	0.093	0	0	0
Proteasome subunit alpha type-4	PSMA4	IPI00299155,IPI00789638,IPI00795606	29466.8	6	4	0.29	5	4	0.29	3	2	0.12
Brain-specific serine protease 4	PRSS22	IPI00005467	33713.4	3	3	0.16	4	3	0.16	4	3	0.12
Complement component C9	C9	IPI00022395	63156.8	8	3	0.12	7	2	0.073	3	2	0.041
Glycogen phosphorylase, liver form	PYGL	IPI00783313	97134.4	9	3	0.072	7	3	0.072	2	1	0.019
26S proteasome non-ATPase regulatory subunit 2	PSMD2	IPI00012268	100184	4	2	0.046	7	3	0.062	2	1	0.017
cDNA FLJ53368, highly similar to Pyruvate kinase isozymes M1/M2	PKM2	IPI00847989	49880.2	4	2	0.072	5	3	0.11	6	2	0.083
Proteasome subunit beta type-3	PSMB3	IPI00028004	22931.6	6	3	0.25	2	2	0.18	4	2	0.17
Isoform 1 of Ester hydrolase C11orf54	C11orf54	IPI00072044	35099.7	5	4	0.25	0	0	0	4	3	0.17
Isoform 2 of Heme-binding protein 2	HEBP2	IPI00003799,IPI00644697	20841.7	7	2	0.14	5	2	0.14	5	2	0.14
Spondin-2	SPON2	IPI00305975	35826.4	4	3	0.11	5	3	0.15	1	1	0.063
Kinesin-1 heavy chain	KIF5B	IPI00012837	109668	6	4	0.063	4	3	0.057	1	1	0.023
Phosphoglucomutase-2	PGM2	IPI00550364	68267.7	3	2	0.06	0	0	0	6	1	0.029
Nucleosome assembly protein 1-like 1	NAP1L1	IPI00023860,IPI00789029,IPI00902909	45357	5	2	0.074	4	2	0.074	4	1	0.028
Proteasome subunit beta type-4	PSMB4	IPI00555956	29187	9	5	0.33	9	4	0.25	1	1	0.083
Adenylate kinase isoenzyme 1	AK1	IPI00018342,IPI00640817	21617.1	4	1	0.072	3	1	0.072	7	3	0.25
Ig kappa chain V-I region WEA		IPI00003469,IPI00382577,IPI00384398,IPI00385614,IPI00387022,IPI00387027,IPI00387094,IPI00387099,IPI00387100,IPI00387101,IPI00398220,IPI00827485,IPI00829980,IPI00886870	11822.4	11	1	0.17	4	1	0.17	3	1	0.17
Histone H2B type 2-E	HIST2H2BE	IPI00003935,IPI00018534,IPI00020101,IPI00152785,IPI00152906,IPI00166293,IPI00220403,IPI00303133,IPI00329665,IPI00419833,IPI00477495,IPI00515061,IPI00554798,IPI00646240,IPI00794461,IPI00815755,IPI00816252	13902.7	8	1	0.12	5	1	0.12	5	1	0.12
Isoform 1 of Lipolysis-stimulated lipoprotein receptor	LSR	IPI00409640,IPI00409641,IPI00641640,IPI00908558	71420.9	5	2	0.04	4	3	0.062	2	2	0.04
Homogentisate 1,2-dioxygenase	HGD;LOC727722	IPI00303174,IPI00887960	49955.7	6	4	0.13	5	4	0.17	3	3	0.074
Protein NOV homolog	NOV	IPI00011140	39142.7	6	4	0.18	3	3	0.14	7	4	0.17
macrophage stimulating 1	MST1	IPI00292218	81978.7	4	2	0.034	2	1	0.04	1	1	0.017
Acylamino-acid-releasing enzyme	APEH	IPI00337741	81206	6	4	0.087	4	3	0.086	4	2	0.037
Glypican-4	GPC4	IPI00232571	62394.5	6	3	0.088	4	3	0.12	6	3	0.085
Nucleolar autoantigen No55	SC65	IPI00642798	59576.1	4	3	0.074	7	3	0.098	6	3	0.074
Glyceraldehyde-3-phosphate dehydrogenase, testis-specific	GAPDHS	IPI00022430	44482.5	9	5	0.24	6	3	0.17	1	1	0.047
cDNA FLJ59403, highly similar to Nucleosome assembly protein 1-like 4	NAP1L4	IPI00017763	44077.2	4	3	0.11	4	2	0.075	3	2	0.067
15 kDa selenoprotein isoform 1 precursor	2010-09-15	IPI00030877	18027.4	9	3	0.35	6	3	0.35	4	2	0.18
Isoform 2 of Nucleophosmin	NPM1	IPI00220740,IPI00549248	29446.9	9	3	0.2	3	3	0.2	4	2	0.15
Programmed cell death protein 6	PDCD6	IPI00025277	21851.1	7	2	0.24	2	1	0.068	4	2	0.12
Cysteine-rich secretory protein 2	CRISP2	IPI00029218	27240.7	9	2	0.14	5	2	0.14	5	2	0.14
Beta-1,4-galactosyltransferase 4	B4GALT4	IPI00030128	40023.9	6	3	0.15	2	1	0.038	4	2	0.07
Beta-defensin 132	DEFB132	IPI00385522	10592.5	6	2	0.26	7	1	0.25	1	1	0.25
Frizzled-1	FZD1	IPI00054521	71141.3	3	1	0.034	2	1	0.034	3	1	0.015
hypothetical protein LOC146556 isoform 2	C16orf89	IPI00166766,IPI00432405,IPI00886722	44607.7	3	1	0.033	5	1	0.033	4	1	0.033
Isoform 1 of Protein NDRG2	NDRG2	IPI00008994,IPI00218108,IPI00218109,IPI00382995,IPI00759789	40780.7	10	1	0.084	7	1	0.084	0	0	0
Bifunctional aminoacyl-tRNA synthetase	EPRS	IPI00013452	170632	7	1	0.017	9	2	0.026	0	0	0
Isoform 1 of Proteasome subunit alpha type-7	PSMA7	IPI00024175	27869.1	4	3	0.21	3	3	0.21	5	3	0.2
Ras-related protein Rab-2A	RAB2A	IPI00031169	23528.2	4	3	0.19	6	6	0.34	5	4	0.21
Endoplasmic reticulum mannosyl-oligosaccharide 1,2-alpha-mannosidase	MAN1B1	IPI00008207,IPI00383856	79564	4	3	0.069	3	3	0.072	4	4	0.092
Lactadherin	MFGE8	IPI00002236,IPI00334005	43104.9	4	3	0.15	4	4	0.17	5	2	0.085
Isoform 2 of Acid sphingomyelinase-like phosphodiesterase 3b	SMPDL3B	IPI00386427,IPI00550115,IPI00908315	41672.2	5	2	0.11	7	3	0.15	3	2	0.08
Rho GDP-dissociation inhibitor 1	ARHGDIA	IPI00003815,IPI00794402,IPI00796541,IPI00872531	23189.5	5	3	0.21	6	3	0.22	4	3	0.22
Thrombospondin-2	THBS2	IPI00018769,IPI00642455	129971	6	4	0.074	6	4	0.074	3	2	0.027
EGF-containing fibulin-like extracellular matrix protein 2	EFEMP2	IPI00296058	49386.1	6	4	0.14	3	2	0.086	2	2	0.056
Alpha-mannosidase 2	MAN2A1	IPI00003802	131128	5	3	0.056	2	1	0.013	3	1	0.013
Mannosyl-oligosaccharide glucosidase	GCS1	IPI00328170	91901.1	5	2	0.057	7	2	0.057	4	3	0.065
Proteasome subunit beta type-2	PSMB2	IPI00028006	22819.5	3	1	0.055	4	2	0.13	5	2	0.13
Insulin-like growth factor-binding protein 5	IGFBP5	IPI00029236	30552	3	1	0.059	3	1	0.059	4	2	0.11
Renin receptor	ATP6AP2	IPI00168884	38991.1	4	1	0.051	5	3	0.17	3	1	0.051
Isoform 2 of Haloacid dehalogenase-like hydrolase domain-containing protein 2	HDHD2	IPI00644472,IPI00783874	18515.9	5	2	0.17	4	1	0.12	6	1	0.12
Inhibin beta B chain	INHBB	IPI00297026	45103.5	4	1	0.044	5	1	0.044	0	0	0
Synaptotagmin-7	SYT7	IPI00012902	45484.6	7	4	0.18	3	3	0.15	4	3	0.087
Apolipoprotein E	APOE	IPI00021842	36135.5	4	3	0.16	4	3	0.16	3	3	0.15
Exportin-1	XPO1	IPI00298961,IPI00893013	123371	6	4	0.054	5	3	0.041	3	2	0.032
Cytosolic purine 5'-nucleotidase	NT5C2	IPI00029054	64954.5	4	3	0.086	6	5	0.12	2	2	0.075
Alpha-soluble NSF attachment protein	NAPA	IPI00009253	33216.1	6	3	0.13	4	3	0.13	3	3	0.13
Proteasome subunit alpha type-6	PSMA6	IPI00029623	27381.5	3	2	0.11	4	3	0.17	3	2	0.12
Isoform 1 of Testican-3	SPOCK3	IPI00478890,IPI00555693,IPI00909444	49053.7	5	3	0.11	2	2	0.055	4	3	0.11
F-actin-capping protein subunit alpha-1	CAPZA1	IPI00005969,IPI00873484	32905.1	5	4	0.21	2	2	0.098	2	2	0.1
SEC14-like protein 2	SEC14L2	IPI00018314,IPI00472087	46128.4	4	3	0.12	3	1	0.045	1	1	0.045
cDNA FLJ58073, moderately similar to Cathepsin B		IPI00909303	30749.7	2	1	0.066	4	3	0.07	3	2	0.066
Isoform Delta of Poliovirus receptor-related protein 2	PVRL2	IPI00022661,IPI00215980	57723.9	5	3	0.091	2	2	0.058	5	3	0.087
Mammaglobin-B	SCGB2A1	IPI00026126	10866.4	4	2	0.32	6	2	0.32	4	2	0.32
Isoform 1 of Semaphorin-3B	SEMA3B	IPI00012283,IPI00556335	83103.5	3	2	0.056	2	2	0.056	3	2	0.06
Isoform 2 of Retinoic acid receptor responder protein 1	RARRES1	IPI00410240	33267.5	3	1	0.088	1	1	0.088	0	0	0
Keratin, type II cytoskeletal 2 epidermal	KRT2	IPI00021304	65848.4	4	3	0.085	1	1	0.019	9	5	0.11
Isoform 2 of Phospholipid transfer protein	PLTP	IPI00217778,IPI00643034,IPI00909702	49256.1	6	3	0.11	2	1	0.032	6	3	0.11
Putative uncharacterized protein AKAP4	AKAP4	IPI00022057,IPI00157860,IPI00333264,IPI00552135	52271.6	8	4	0.12	5	2	0.064	1	1	0.028
Putative uncharacterized protein ENSP00000348237		IPI00453476,IPI00549725	28832.8	3	2	0.17	4	3	0.24	3	1	0.063
Mu-crystallin homolog	CRYM	IPI00000949	33757.1	9	3	0.27	4	1	0.067	1	1	0.061
Platelet-activating factor acetylhydrolase IB subunit beta	PAFAH1B2	IPI00026546	25551.5	4	1	0.039	3	2	0.13	5	3	0.21
Isoform 1 of Importin-4	IPO4	IPI00156374,IPI00398009,IPI00744488	118701	10	4	0.062	4	3	0.048	0	0	0
Isoform 1 of Proteasome activator complex subunit 4	PSME4	IPI00005260,IPI00783948	211323	9	2	0.025	4	2	0.025	0	0	0
Ig kappa chain V-I region CAR		IPI00387024,IPI00387026,IPI00829956	11684.4	5	1	0.17	3	1	0.17	6	1	0.17
Isoform Membrane-bound of Catechol O-methyltransferase	COMT	IPI00011284,IPI00375513	30019.6	2	2	0.11	4	3	0.2	4	3	0.2
Zona pellucida-binding protein 1	ZPBP	IPI00013006	40124.4	8	4	0.15	4	3	0.11	2	2	0.074
Alpha-1,3-mannosyl-glycoprotein 2-beta-N-acetylglucosaminyltransferase	MGAT1	IPI00000138	50845.1	3	2	0.063	2	2	0.056	1	1	0.038
T-complex protein 1 subunit delta	CCT4	IPI00302927,IPI00873222,IPI00893358	57907.9	5	4	0.13	4	4	0.14	3	2	0.059
Isoform 1 of Anoctamin-7	ANO7	IPI00170999,IPI00848160	105515	5	3	0.071	5	4	0.072	2	2	0.039
Membrane-bound transcription factor site-1 protease	MBTPS1	IPI00021569	117732	4	2	0.036	2	2	0.036	1	0	0
Membrane-associated progesterone receptor component 1	PGRMC1	IPI00220739	21654.2	7	3	0.33	4	3	0.33	3	2	0.17
Calcium-binding protein 39-like	CAB39L	IPI00026359,IPI00844534	39072.1	6	2	0.086	3	2	0.086	3	2	0.056
Endoplasmic reticulum protein ERp29	ERP29	IPI00024911	28976.9	3	1	0.092	3	1	0.092	0	0	0
STE20/SPS1-related proline-alanine-rich protein kinase	STK39	IPI00004363	59624.9	7	2	0.071	3	2	0.071	3	2	0.071
Isoform 2 of Leucyl-cystinyl aminopeptidase	LNPEP	IPI00221240,IPI00221241,IPI00307017,IPI00871815	115622	2	2	0.028	4	2	0.028	3	2	0.028
Ig kappa chain V-IV region Len		IPI00387120	12622.4	3	2	0.24	3	2	0.24	4	2	0.24
60S acidic ribosomal protein P1	RPLP1	IPI00008527	11496.1	2	2	0.14	3	3	0.37	1	1	0.14
Putative uncharacterized protein DKFZp686L19235	LOC100126583	IPI00784950	51620.4	2	1	0.031	1	1	0.073	4	3	0.16
Decay-accelerating factor splicing variant 4	CD55	IPI00152418,IPI00216550,IPI00292069,IPI00382926,IPI00647119,IPI00783145,IPI00784169,IPI00874177	56199.4	3	1	0.017	1	1	0.036	6	2	0.04
Arrestin domain-containing protein 1	ARRDC1	IPI00166858,IPI00514720,IPI00514937	45963	5	1	0.069	3	1	0.069	2	1	0.069
Isoform 1 of Catenin alpha-1	CTNNA1	IPI00215948	100055	8	4	0.12	5	4	0.12	0	0	0
Radixin, isoform CRA_a	RDX	IPI00017367,IPI00903145	71032.6	6	2	0.071	4	1	0.028	0	0	0
Histone H3.3	H3F3B;LOC440926;H3F3A	IPI00219038	15310.7	7	1	0.24	6	1	0.24	0	0	0
Myristoylated alanine-rich C-kinase substrate	MARCKS	IPI00219301	31536.2	5	4	0.26	3	3	0.21	7	3	0.16
Isoform Gamma-B of Fibrinogen gamma chain	FGG	IPI00021891,IPI00219713,IPI00877703,IPI00877792	51495.3	1	1	0.046	3	3	0.12	5	3	0.12
Delta-aminolevulinic acid dehydratase	ALAD	IPI00790373	37211.5	2	2	0.1	2	2	0.11	5	4	0.19
T-cell immunomodulatory protein	ITFG1	IPI00006547	68092.1	2	1	0.02	2	1	0.02	1	1	0.023
annexin IV	ANXA4	IPI00793199,IPI00872780	36068.6	4	3	0.12	2	2	0.075	5	3	0.14
Isoform 1 of Cullin-3	CUL3	IPI00014312,IPI00382458	88914.1	3	3	0.052	2	2	0.038	1	1	0.017
Lutheran blood group glycoprotein	BCAM	IPI00002406,IPI00554618	67385.9	5	5	0.12	4	3	0.083	1	1	0.025
NADP-dependent malic enzyme	ME1	IPI00008215	64133.4	4	3	0.13	8	4	0.17	2	1	0.037
Niban-like protein 1	FAM129B	IPI00456750,IPI00647286	82666	5	3	0.08	4	3	0.08	2	2	0.065
GTP-binding nuclear protein Ran	RAN	IPI00643041,IPI00792352,IPI00795671,IPI00796462	24405.1	2	2	0.13	3	3	0.21	3	3	0.2
Extracellular superoxide dismutase [Cu-Zn]	SOD3	IPI00027827	25832.3	4	2	0.12	4	2	0.12	7	4	0.22
Isoform 12 of CD44 antigen	CD44	IPI00297160,IPI00305064,IPI00418465,IPI00419219,IPI00827650,IPI00827658,IPI00827795,IPI00827893,IPI00827937,IPI00827982,IPI00828056,IPI00828064,IPI00828117,IPI00828192,IPI00918020	39398.1	5	3	0.13	4	2	0.061	3	2	0.061
Histone H2A type 1-A	HIST1H2AA	IPI00045109,IPI00216730,IPI00219037	14216.2	4	2	0.24	5	2	0.24	5	2	0.24
Galectin-3	LGALS3	IPI00465431	26134.8	1	1	0.052	3	2	0.1	1	1	0.06
Vitamin K-dependent protein S	PROS1	IPI00294004,IPI00795619,IPI00873445,IPI00878131	75105.4	4	1	0.041	1	1	0.041	2	2	0.038
Isoform 1 of Vinculin	VCL	IPI00291175,IPI00307162	116706	4	3	0.063	3	2	0.045	1	1	0.025
Isoform 1 of Neuronal cell adhesion molecule	NRCAM	IPI00333776,IPI00333777,IPI00333778,IPI00415032,IPI00655818,IPI00873446,IPI00883753	143873	5	1	0.017	6	2	0.031	2	2	0.034
Isoform 1 of Protein-L-isoaspartate(D-aspartate) O-methyltransferase	PCMT1	IPI00411680,IPI00828189	24632.9	0	0	0	2	2	0.22	2	2	0.23
Collagen alpha-2(IX) chain	COL9A2	IPI00019088	65113.3	5	1	0.019	3	2	0.039	3	2	0.039
Isoform 3 of Serine/threonine-protein phosphatase 2A regulatory subunit B'	PPP2R4	IPI00217296,IPI00293102,IPI00477616,IPI00853151,IPI00893197	33449.7	7	3	0.19	3	1	0.099	1	1	0.034
eukaryotic translation initiation factor 4 gamma, 1 isoform 2	EIF4G1	IPI00384463,IPI00386533,IPI00479262,IPI00552639,IPI00759560,IPI00798400	166575	6	3	0.022	4	2	0.0093	0	0	0
Thymidine phosphorylase	TYMP	IPI00292858,IPI00852987,IPI00853163	49937.8	5	1	0.054	5	1	0.054	0	0	0
Vacuolar protein sorting-associated protein 28 homolog	VPS28	IPI00007155,IPI00794724	25408	7	1	0.068	5	2	0.14	0	0	0
ADP-ribosylation factor 1	ARF1	IPI00215914,IPI00215917	20679.6	4	3	0.19	3	3	0.22	3	3	0.26
Isoform 1 of Solute carrier family 2, facilitated glucose transporter member 14	SLC2A14	IPI00152505,IPI00607720	56304.1	5	3	0.087	3	3	0.087	3	3	0.056
Insulin-like growth factor-binding protein 7	IGFBP7	IPI00016915	29111.8	2	2	0.12	3	3	0.19	2	2	0.12
EH domain-containing protein 1	EHD1	IPI00017184	60611.1	3	2	0.071	5	4	0.15	3	3	0.11
Isoform 1 of WD repeat-containing protein 1	WDR1	IPI00746165,IPI00873622,IPI00903292	66175.2	2	1	0.054	3	3	0.099	0	0	0
Isoform 1 of Receptor-type tyrosine-protein phosphatase gamma	PTPRG	IPI00011651,IPI00796281,IPI00873341	162011	3	2	0.023	5	2	0.023	4	3	0.028
Serine/threonine-protein phosphatase 2A catalytic subunit alpha isoform	PPP2CA	IPI00008380	35576.5	2	2	0.081	1	1	0.036	2	2	0.078
Threonyl-tRNA synthetase, cytoplasmic	TARS	IPI00329633,IPI00908949	83419.8	3	1	0.028	2	2	0.046	1	1	0.017
Isoform 1 of Torsin-2A	TOR2A	IPI00432753	35696.8	3	3	0.14	4	3	0.14	2	1	0.053
ubiquitin and ribosomal protein S27a precursor	UBB;RPS27A;UBC	IPI00179330,IPI00418813,IPI00456429,IPI00719280,IPI00743241,IPI00743650,IPI00744274,IPI00784990,IPI00789107,IPI00789823,IPI00790633,IPI00792712,IPI00793330,IPI00793729,IPI00793810,IPI00794205,IPI00794211,IPI00794925,IPI00795527,IPI00796007,IPI00796600,IPI00797400,IPI00798127,IPI00798155	17947.6	3	2	0.16	3	2	0.16	5	2	0.16
Glucosamine-6-phosphate isomerase 1	GNPDA1	IPI00009305	32651.4	7	2	0.16	4	3	0.2	1	1	0.059
Neural proliferation differentiation and control protein 1	NPDC1	IPI00299699	34498.9	3	2	0.12	4	2	0.12	4	3	0.18
Isoform 1 of Acid phosphatase-like protein 2	ACPL2	IPI00152681,IPI00792585	55223.3	5	3	0.096	3	2	0.058	5	2	0.056
Protein S100-A9	S100A9	IPI00027462	13224.3	2	2	0.26	5	2	0.26	6	2	0.26
Isoform 1 of Protein tweety homolog 3	TTYH3	IPI00749429,IPI00876857	57526.8	5	2	0.057	2	1	0.031	2	1	0.031
matrilin 4 isoform 3 precursor	MATN4	IPI00012325,IPI00021939,IPI00030786,IPI00296214,IPI00749485	55098.1	4	1	0.036	5	2	0.092	3	2	0.07
Isoform 1 of HD domain-containing protein 2	HDDC2	IPI00872352	23372.5	0	0	0	2	1	0.083	1	1	0.083
Isoform Non-muscle of Myosin light polypeptide 6	MYL6B;MYL6	IPI00335168,IPI00789605,IPI00796366	16911.8	3	2	0.16	3	1	0.11	2	2	0.19
Isoform 1 of Dipeptidyl-peptidase 3	DPP3	IPI00020672	82573.6	7	4	0.094	4	3	0.079	1	1	0.024
Nodal modulator 1	NOMO1;NOMO3	IPI00329352,IPI00333985,IPI00413732,IPI00465432,IPI00872411	134336	5	3	0.043	4	3	0.046	1	1	0.0082
Actin-related protein 2/3 complex subunit 2	ARPC2	IPI00005161	34315.7	4	2	0.16	4	2	0.16	0	0	0
Isoform Delta 6 of Calcium/calmodulin-dependent protein kinase type II delta chain	CAMK2D	IPI00172636,IPI00430291,IPI00827573,IPI00827606,IPI00827625,IPI00827717,IPI00828081,IPI00828139,IPI00828178,IPI00876923,IPI00915441	54111.1	6	2	0.079	5	1	0.052	1	1	0.052
Uncharacterized lipocalin UNQ2541/PRO6093	RP11-216L13.5	IPI00399139	20436.8	6	2	0.16	4	2	0.16	0	0	0
Beta-defensin 131	DEFB131	IPI00739683,IPI00888855,IPI00888889	8166.8	6	1	0.14	4	1	0.14	3	1	0.14
Isoform PlGF-3 of Placenta growth factor	PGF	IPI00028074,IPI00219514,IPI00219515	24770	7	1	0.11	3	1	0.11	1	1	0.11
Tetraspanin-8	TSPAN8	IPI00015872	26027	5	1	0.059	6	1	0.059	1	1	0.11
Golgi-specific brefeldin A-resistance guanine nucleotide exchange factor 1	GBF1	IPI00021954	206433	6	1	0.0059	5	1	0.0059	2	1	0.0059
Isoform 2 of Nitrilase homolog 1	NIT1	IPI00023779,IPI00456663,IPI00456664,IPI00456665,IPI00646277,IPI00903236	35878.6	5	1	0.052	7	1	0.052	0	0	0
Putative uncharacterized protein TNFSF10	TNFSF10	IPI00000049,IPI00747054	34683.1	4	3	0.14	4	3	0.14	3	3	0.12
Isoform 1 of Coatomer subunit alpha	COPA	IPI00295857,IPI00646493	138331	4	2	0.021	2	2	0.022	3	2	0.022
cDNA FLJ61399, highly similar to Spectrin alpha chain, brain	SPTAN1	IPI00744706,IPI00843765,IPI00844215,IPI00871535,IPI00879810	282132	2	2	0.021	2	1	0.0086	2	2	0.016
Isoform 1 of Tumor necrosis factor receptor superfamily member 19	TNFRSF19	IPI00100067,IPI00219480	45996.6	6	4	0.13	2	2	0.066	3	3	0.13
Secreted frizzled-related protein 5	SFRP5	IPI00017558	35545.7	6	3	0.2	3	3	0.23	1	1	0.082
Putative uncharacterized protein SMOC2	SMOC2	IPI00644807	49900	3	2	0.076	4	3	0.12	3	2	0.058
Isoform 2 of G-protein coupled receptor 56	GPR56	IPI00397949,IPI00412420	77055.6	2	2	0.031	2	2	0.049	1	1	0.015
Uncharacterized protein C17orf25	GLOD4	IPI00007102,IPI00032575,IPI00745272,IPI00909336	54995.3	2	1	0.024	2	2	0.05	4	4	0.12
Leucine-rich repeat-containing protein 37A2	LRRC37A2	IPI00334362,IPI00747934,IPI00852668,IPI00892884	188374	3	2	0.021	6	5	0.045	4	2	0.019
GMP reductase 1	GMPR	IPI00304803	37400.7	6	3	0.14	3	1	0.043	2	2	0.12
Cystatin-B	CSTB	IPI00021828	11121.3	6	3	0.49	3	2	0.24	3	2	0.24
Complement C1r subcomponent-like protein	C1RL	IPI00009793	53479.5	3	3	0.078	2	1	0.031	3	2	0.06
Isoform 1 of Peroxidasin homolog	PXDN	IPI00016112	165258	0	0	0	5	4	0.057	2	2	0.024
Coatomer subunit gamma	COPG	IPI00783982	97701.4	2	2	0.034	2	1	0.015	4	4	0.068
Isoform 1 of Glucosamine--fructose-6-phosphate aminotransferase [isomerizing] 1	GFPT1	IPI00217952,IPI00299506	78789.7	4	4	0.11	3	2	0.052	1	1	0.033
Isoform 1 of Protein shisa-5	SHISA5	IPI00166039,IPI00796691	25563.6	3	1	0.12	3	3	0.15	4	2	0.12
Ectonucleotide pyrophosphatase/phosphodiesterase family member 1	ENPP1	IPI00184311,IPI00478248	104909	6	2	0.037	3	1	0.013	3	2	0.032
Isoform Short of Proteasome subunit alpha type-1	PSMA1	IPI00016832,IPI00472442,IPI00871889	29538	2	1	0.057	5	5	0.32	1	1	0.057
Isoform 1 of UTP--glucose-1-phosphate uridylyltransferase	UGP2	IPI00329331,IPI00395676,IPI00873223	56924	5	1	0.03	3	1	0.03	2	2	0.065
Isoform 1 of Acrosomal protein SP-10	ACRV1	IPI00032270,IPI00218531,IPI00218532,IPI00218533,IPI00218534,IPI00218535,IPI00218537,IPI00218538,IPI00219630,IPI00219631,IPI00333174	28137.8	0	0	0	2	1	0.087	0	0	0
Carboxypeptidase O	CPO	IPI00220711	42512.6	5	1	0.035	3	1	0.035	2	1	0.035
Isoform B of Mannose-6-phosphate receptor-binding protein 1	M6PRBP1	IPI00303882	47027.6	7	4	0.23	3	2	0.11	0	0	0
Guanine nucleotide-binding protein G(I)/G(S)/G(T) subunit beta-2	GNB2	IPI00003348	37313.8	5	4	0.28	3	2	0.12	0	0	0
Importin subunit alpha-2	KPNA2;LOC728860	IPI00002214	57844.5	8	2	0.089	2	2	0.089	0	0	0
COP9 signalosome complex subunit 7a	COPS7A	IPI00301419,IPI00798179	30258.8	3	1	0.051	2	1	0.051	1	1	0.051
Isoform EP2B of Sperm-associated antigen 11B	SPAG11B	IPI00220126,IPI00301887,IPI00794932	5654.6	3	1	0.18	3	1	0.18	2	1	0.18
HCG1784554, isoform CRA_a	EIF3F	IPI00654777	39128.5	6	1	0.051	7	1	0.051	0	0	0
Alpha-actinin-1	ACTN1	IPI00013508,IPI00759776,IPI00909239	103043	3	2	0.038	1	1	0.016	3	2	0.038
Isoform 5 of Brain-specific angiogenesis inhibitor 1-associated protein 2	BAIAP2	IPI00180292,IPI00185159,IPI00299088,IPI00642333,IPI00644120,IPI00647603,IPI00910507	57428.5	3	2	0.077	3	3	0.092	3	2	0.077
Isoform 2 of Eukaryotic translation initiation factor 5A-1	EIF5A	IPI00376005,IPI00411704	20152.8	3	2	0.22	2	2	0.19	1	1	0.065
Isoform 3 of Seizure 6-like protein 2	SEZ6L2	IPI00018276,IPI00306470,IPI00419722,IPI00645828	92438.4	6	3	0.08	3	2	0.055	1	1	0.018
Protein S100-A7	S100A7	IPI00219806	11453.7	3	3	0.31	1	1	0.2	3	2	0.22
Ubiquitin-conjugating enzyme E2 N	UBE2N	IPI00003949,IPI00874051	17120.6	3	2	0.25	4	3	0.38	2	2	0.2
Prostaglandin E synthase 3	PTGES3	IPI00015029,IPI00789101,IPI00789698,IPI00908647	18679.9	3	2	0.18	3	2	0.18	3	2	0.18
Ectonucleotide pyrophosphatase/phosphodiesterase family member 4	ENPP4	IPI00007249	51624.9	0	0	0	3	2	0.086	2	2	0.049
Isoform 1 of Transmembrane protein 132A	TMEM132A	IPI00301865,IPI00383814	110089	3	3	0.055	0	0	0	1	1	0.012
Isoform Long of Platelet-derived growth factor subunit A	PDGFA	IPI00021833,IPI00220454,IPI00655954,IPI00787244,IPI00892580	24024.7	2	1	0.095	1	1	0.095	4	1	0.095
Isoform 2 of cAMP-dependent protein kinase catalytic subunit alpha	PRKACA	IPI00217960,IPI00396630	39805.5	2	2	0.1	1	1	0.07	5	3	0.12
T-complex protein 1 subunit theta	CCT8	IPI00784090	59603	5	4	0.12	6	5	0.16	1	1	0.033
Isoform 5 of Thioredoxin reductase 1, cytoplasmic	TXNRD1	IPI00554786,IPI00783641,IPI00847482,IPI00871867,IPI00884896,IPI00885213	54689.3	4	3	0.12	5	4	0.16	1	1	0.03
Meteorin	METRN	IPI00384225	31188.8	4	2	0.17	4	3	0.24	1	1	0.065
Lysozyme C	LYZ	IPI00019038	16518.9	5	2	0.27	2	1	0.19	2	2	0.27
Fructose-bisphosphate aldolase C	ALDOC	IPI00418262	39438.2	3	1	0.063	4	1	0.063	3	2	0.093
Isoform 1 of Pyridoxal kinase	PDXK	IPI00013004,IPI00418202,IPI00791490	35083.7	3	2	0.12	1	1	0.067	2	1	0.067
Lipopolysaccharide-binding protein	LBP	IPI00032311	53368	2	1	0.04	4	1	0.04	2	1	0.037
Argininosuccinate lyase	ASL	IPI00220267,IPI00607562,IPI00607563,IPI00872103,IPI00872756,IPI00874217,IPI00910321	51641	6	1	0.032	3	1	0.032	1	1	0.032
11 kDa protein	SORD	IPI00791243	11480.9	4	1	0.24	3	1	0.24	4	1	0.24
Immunglobulin heavy chain variable region (Fragment)		IPI00783287	13417.8	3	1	0.16	2	1	0.16	4	1	0.16
Ethanolamine-phosphate cytidylyltransferase	PCYT2	IPI00015285,IPI00903114	43817.1	2	1	0.057	5	1	0.057	2	1	0.057
Neuronal pentraxin-2	NPTX2	IPI00026946	47024	6	1	0.044	6	1	0.044	0	0	0
WD repeat-containing protein 61	WDR61	IPI00019269,IPI00789452	33562.8	6	1	0.066	5	1	0.066	0	0	0
Protein S100-A6	S100A6	IPI00027463	10162.4	5	1	0.19	7	1	0.19	0	0	0
Hsc70-interacting protein	ST13	IPI00032826,IPI00892521	41314.4	5	4	0.14	4	3	0.11	2	2	0.079
Isoform 2 of Xaa-Pro aminopeptidase 1	XPNPEP1	IPI00607814,IPI00645898,IPI00793375	67210.1	2	2	0.05	2	2	0.05	3	1	0.027
Glycerol-3-phosphate dehydrogenase 1-like protein	GPD1L	IPI00032959	38401.3	5	2	0.066	2	2	0.077	3	3	0.12
Sortilin-related receptor	SORL1	IPI00022608	248424	5	3	0.027	1	1	0.009	3	3	0.018
Glycyl-tRNA synthetase	GARS	IPI00783097,IPI00915808	83123.5	4	2	0.037	1	1	0.018	2	1	0.018
Polypeptide N-acetylgalactosaminyltransferase 6	GALNT6	IPI00026991	71141.3	1	1	0.024	3	2	0.045	2	2	0.048
Isoform 2 of UDP-glucuronic acid decarboxylase 1	UXS1	IPI00410544,IPI00657807,IPI00658111	48134.3	2	2	0.099	3	3	0.17	3	1	0.059
FK506-binding protein 4	FKBP4	IPI00219005	51787.9	3	2	0.083	3	3	0.11	3	2	0.068
Isoform 1 of Uncharacterized protein C1orf56	C1orf56	IPI00550533	36752.1	4	2	0.13	2	1	0.065	1	1	0.062
Cartilage-associated protein	CRTAP	IPI00748502,IPI00793277,IPI00795368	46545.5	3	2	0.07	3	2	0.07	5	2	0.07
Polypeptide N-acetylgalactosaminyltransferase 2	GALNT2	IPI00004669	64715.1	1	1	0.019	1	1	0.019	2	2	0.051
Isoform 1 of EGF-containing fibulin-like extracellular matrix protein 1	EFEMP1	IPI00029658,IPI00220813,IPI00220814,IPI00220815,IPI00893517	54621.1	4	1	0.026	4	2	0.053	2	2	0.053
cDNA FLJ60269, highly similar to Homo sapiens nephronectin (NPNT), mRNA	NPNT	IPI00748819,IPI00910888	63991.5	1	1	0.021	3	2	0.048	2	2	0.046
Alcohol dehydrogenase class-3	ADH5	IPI00746777	39705.8	2	1	0.059	5	4	0.22	3	3	0.15
Isoform 1 of Polypeptide N-acetylgalactosaminyltransferase 12	GALNT12	IPI00456149	66921	0	0	0	1	1	0.041	0	0	0
Aldehyde dehydrogenase family 1 member A3	ALDH1A3	IPI00026663	56091.3	3	2	0.088	1	1	0.061	5	5	0.13
T-complex protein 1 subunit alpha	TCP1	IPI00290566	60327.2	2	2	0.061	1	1	0.061	4	3	0.1
Isoform 1 of AP-2 complex subunit beta-1	AP2B1	IPI00784156,IPI00784366,IPI00790702	104537	3	2	0.062	2	1	0.022	5	2	0.043
Wiskott-Aldrich syndrome protein family member 2	WASF2	IPI00472164	54267.3	5	2	0.064	4	2	0.064	1	1	0.026
Argininosuccinate synthase	ASS1	IPI00020632,IPI00640430	50800.3	5	2	0.073	4	2	0.073	0	0	0
Bone morphogenetic protein 8B	BMP8B	IPI00300779,IPI00655791	44750.9	4	1	0.072	3	2	0.1	3	1	0.045
Sialic acid synthase	NANS	IPI00147874	40289.9	4	3	0.16	2	2	0.1	1	1	0.028
Acid sphingomyelinase-like phosphodiesterase 3a	SMPDL3A	IPI00178767	51243.9	3	1	0.044	2	2	0.093	3	1	0.049
Glycolipid transfer protein	GLTP	IPI00184363	23832.9	1	1	0.072	4	2	0.22	4	1	0.072
Cytochrome c	CYCS	IPI00465315,IPI00917605	11731.4	2	1	0.076	0	0	0	5	4	0.35
Olfactory receptor 51E2	OR51E2	IPI00022441,IPI00871401	35475.5	2	1	0.041	3	1	0.041	2	1	0.041
Histidine-rich glycoprotein	HRG	IPI00022371	59558.6	2	1	0.027	0	0	0	0	0	0
Guanine nucleotide-binding protein subunit alpha-11	GNA11	IPI00305551	42107.1	6	3	0.14	3	3	0.14	0	0	0
protein arginine methyltransferase 5 isoform b	PRMT5	IPI00064328,IPI00441473,IPI00794580	71303.7	6	2	0.098	4	3	0.12	0	0	0
Deoxyribonuclease-1-like 1	DNASE1L1	IPI00026125,IPI00852887	33875.2	7	1	0.089	1	1	0.089	0	0	0
Myosin-reactive immunoglobulin heavy chain variable region (Fragment)		IPI00783024	14124.3	4	1	0.15	3	1	0.15	3	1	0.15
Heme-binding protein 1	HEBP1	IPI00148063	21079.4	5	1	0.09	3	1	0.09	3	1	0.09
Protein-tyrosine sulfotransferase 2	TPST2	IPI00031421	41894.2	4	1	0.037	3	1	0.037	3	1	0.037
Serine/threonine-protein phosphatase 2A 55 kDa regulatory subunit B beta isoform	PPP2R2B	IPI00020850,IPI00184845,IPI00332511,IPI00376972,IPI00376973,IPI00376974,IPI00442821,IPI00470920,IPI00472385	51693.3	4	1	0.032	3	1	0.032	2	1	0.032
Isoform 2 of Cysteine-rich with EGF-like domain protein 2	CRELD2	IPI00386754,IPI00419731,IPI00794252,IPI00794793,IPI00796204,IPI00797918,IPI00879774	34939.3	3	1	0.04	1	1	0.04	1	1	0.04
Desmoglein-2	DSG2	IPI00028931	122276	0	0	0	0	0	0	3	1	0.013
Isoform 1 of Heterogeneous nuclear ribonucleoprotein K	HNRNPK	IPI00216049,IPI00216746,IPI00514561,IPI00807545,IPI00910458	50960.5	2	1	0.035	3	2	0.06	2	2	0.067
Isoform 1 of L-asparaginase	ASRGL1	IPI00555734	32036.1	2	2	0.11	1	1	0.055	3	2	0.088
Cell adhesion molecule 4	CADM4	IPI00176427	42766.2	2	2	0.093	2	2	0.093	2	2	0.093
Transmembrane protein 8	TMEM8	IPI00289131,IPI00893985	84698.9	2	1	0.032	1	1	0.023	3	2	0.03
Basement membrane-specific heparan sulfate proteoglycan core protein	HSPG2	IPI00024284	468760	4	2	0.0084	3	3	0.011	2	2	0.0075
Isoform Beta of Heat shock protein 105 kDa	HSPH1	IPI00218993,IPI00513743,IPI00514983,IPI00908988	92099	2	2	0.036	2	2	0.036	2	2	0.032
Isoform 1 of Uncharacterized protein C20orf116	DDRGK1	IPI00028387	35593	3	2	0.099	3	2	0.099	3	2	0.099
Isoform 2 of Synaptotagmin-like protein 1	SYTL1	IPI00154565,IPI00217789,IPI00642934	60616.8	3	1	0.038	2	2	0.069	0	0	0
EH domain-containing protein 4	EHD4	IPI00005578	61159.6	2	1	0.026	1	1	0.026	2	2	0.044
Junctional adhesion molecule A	F11R	IPI00001754,IPI00069985	32565.1	2	1	0.04	1	1	0.04	2	2	0.077
Isoform 1 of Tumor susceptibility gene 101 protein	TSG101	IPI00018434	43928	3	2	0.077	1	1	0.041	1	1	0.044
Isoform 2 of Inter-alpha-trypsin inhibitor heavy chain H4	ITIH4	IPI00218192,IPI00294193,IPI00896413,IPI00896419	101192	7	5	0.11	1	1	0.028	1	1	0.0098
V-type proton ATPase catalytic subunit A	ATP6V1A	IPI00007682	68287.4	1	1	0.029	2	2	0.053	5	4	0.1
Isoform 1 of Signal peptide, CUB and EGF-like domain-containing protein 2	SCUBE2	IPI00024880,IPI00789188	109937	3	3	0.07	4	2	0.045	1	1	0.021
Neuroserpin	SERPINI1	IPI00016150	46409.9	1	1	0.022	3	3	0.14	1	1	0.022
cDNA FLJ60163, highly similar to Carbonic anhydrase 6	CA6	IPI00295105	35771.3	4	2	0.099	3	2	0.099	2	1	0.029
Testis-specific protease-like protein 50	TSP50	IPI00002279,IPI00791825	43069.7	4	1	0.068	4	2	0.12	1	1	0.052
Thyroxine-binding globulin	SERPINA7	IPI00292946	46307.6	5	4	0.12	1	1	0.036	1	1	0.055
Acyl-protein thioesterase 2	LYPLA2	IPI00027032	24719.2	3	1	0.078	2	1	0.11	1	1	0.078
Isoform 1 of Mammalian ependymin-related protein 1	EPDR1	IPI00259102,IPI00657648	25419.5	5	4	0.18	0	0	0	2	2	0.089
26S proteasome non-ATPase regulatory subunit 14	PSMD14	IPI00024821,IPI00915790	34558.6	5	2	0.18	4	2	0.15	0	0	0
R26660_2 (Fragment)	C19orf36	IPI00018712,IPI00306901,IPI00411390,IPI00641871,IPI00643419,IPI00737582,IPI00789718,IPI00908452	25271.9	5	2	0.2	3	2	0.2	0	0	0
Isoform 1 of Ribonucleoside-diphosphate reductase subunit M2 B	RRM2B	IPI00100213	40719.8	3	1	0.037	2	1	0.037	3	1	0.037
IGK@ protein	IGK@	IPI00784985,IPI00889156,IPI00909649	25502.9	3	1	0.068	4	1	0.068	3	1	0.068
Isoform Crk-II of Proto-oncogene C-crk	CRK	IPI00004838,IPI00305469,IPI00399054	33812.8	3	1	0.056	3	1	0.056	3	1	0.056
Chloride intracellular channel protein 4	CLIC4	IPI00001960,IPI00903323	28755.6	2	1	0.071	1	1	0.071	0	0	0
Neuropeptide Y	NPY	IPI00001506	10834.2	3	1	0.13	3	1	0.13	3	1	0.13
Isoform 4 of Phosphorylase b kinase regulatory subunit beta	PHKB	IPI00181893,IPI00218571,IPI00514085,IPI00514327	123810	3	1	0.011	2	1	0.011	2	1	0.011
Similar to Elongation factor 1-alpha 1	-	IPI00180730	50136.1	2	1	0.069	4	1	0.069	0	0	0
Thymosin beta-4	TMSB4X	IPI00220828,IPI00376164,IPI00376165	5034.9	1	1	0.32	0	0	0	0	0	0
3-mercaptopyruvate sulfurtransferase	MPST	IPI00165360,IPI00910977	33160.8	3	3	0.19	2	2	0.14	2	2	0.14
immunoglobulin J chain	IGJ	IPI00178926	18080.5	4	3	0.23	1	1	0.063	3	3	0.23
6-phosphofructokinase type C	PFKP	IPI00009790,IPI00643196	85579.4	2	2	0.042	3	2	0.054	4	4	0.082
Prominin-1	PROM1	IPI00012540	97188.4	3	2	0.037	3	2	0.039	2	2	0.04
Retinol-binding protein 4	RBP4	IPI00022420,IPI00480192,IPI00844536	22992.3	2	2	0.16	1	1	0.05	1	1	0.11
Ras-related protein Rab-5B	RAB5B	IPI00017344,IPI00908835	23688.9	3	2	0.12	1	1	0.065	2	2	0.12
Solute carrier family 15 member 2	SLC15A2	IPI00328719	81768.1	2	2	0.052	1	1	0.037	3	3	0.051
Isoform 1 of Cytosol aminopeptidase	LAP3	IPI00419237,IPI00789806	56149.7	1	1	0.015	2	2	0.046	3	3	0.075
Ubiquitin carboxyl-terminal hydrolase 14	USP14	IPI00219913,IPI00640357,IPI00872664	56052.3	4	4	0.14	3	3	0.12	0	0	0
Isoform 1 of EGF-like repeat and discoidin I-like domain-containing protein 3	EDIL3	IPI00306046,IPI00399105	53747	2	1	0.025	2	2	0.062	0	0	0
Isoform A of AP-1 complex subunit beta-1	AP1B1	IPI00328257,IPI00384489,IPI00413947,IPI00879348	104591	1	1	0.022	2	2	0.05	4	2	0.05
Isoform 1 of Serine/threonine-protein phosphatase 2B catalytic subunit alpha isoform	PPP3CA	IPI00179415,IPI00747748,IPI00872209,IPI00910825	58671.7	2	1	0.05	2	1	0.05	3	2	0.1
Reticulocalbin-2	RCN2	IPI00029628,IPI00790214	36859.6	5	2	0.12	2	2	0.1	0	0	0
Isoform 1 of Polyadenylate-binding protein 1	PABPC1	IPI00008524,IPI00012726,IPI00410017,IPI00555747,IPI00642904,IPI00642944,IPI00796945	70653.3	2	1	0.025	3	2	0.052	4	2	0.049
Sperm acrosome-associated protein 5	SPACA5;SPACA5B	IPI00044895	17878.3	3	1	0.1	2	1	0.1	1	1	0.1
Coronin-1B	CORO1B	IPI00007058	54216.9	4	2	0.086	2	1	0.059	1	1	0.027
Myosin-Ic	MYO1C	IPI00010418,IPI00743335,IPI00829992	117935	4	1	0.013	1	1	0.023	2	1	0.013
482 kDa protein	HUWE1	IPI00179298,IPI00445401,IPI00456919,IPI00643153	482131	3	2	0.0098	3	2	0.015	3	1	0.0025
Platelet-derived growth factor receptor-like protein	PDGFRL	IPI00006236	41842.9	4	2	0.088	3	2	0.088	1	1	0.053
ATP-dependent RNA helicase DDX1	DDX1	IPI00293655	82415.1	3	2	0.051	3	1	0.028	1	1	0.023
Ribophorin II	RPN2	IPI00028635,IPI00383680,IPI00844076	71200.1	1	1	0.048	2	2	0.053	2	1	0.019
Calcium and integrin-binding protein 1	CIB1	IPI00018451	21686.6	4	3	0.3	1	1	0.079	3	2	0.16
Stress-induced-phosphoprotein 1	STIP1	IPI00013894,IPI00479946,IPI00871856,IPI00908463	62624.1	2	1	0.017	1	1	0.017	3	2	0.053
26S proteasome non-ATPase regulatory subunit 3	PSMD3	IPI00011603	60961.6	3	1	0.024	2	1	0.024	2	2	0.052
Tartrate-resistant acid phosphatase type 5	ACP5	IPI00419240	36581.5	2	1	0.037	2	1	0.058	4	2	0.095
Putative uncharacterized protein DKFZp686O01196	IGHG1	IPI00423463,IPI00784842	52594	0	0	0	0	0	0	1	1	0.023
WAP four-disulfide core domain protein 8	WFDC8	IPI00216698	27806.2	3	2	0.13	1	1	0.058	0	0	0
Putative uncharacterized protein ENSP00000372815	C4A	IPI00643525,IPI00843913,IPI00892547	192726	2	1	0.0069	1	1	0.0069	4	2	0.022
IGHM protein	IGHM	IPI00477090	67276.8	1	1	0.024	1	1	0.024	1	1	0.024
Isoform 1 of Transmembrane emp24 domain-containing protein 4	TMED4	IPI00296259,IPI00914908	25925.1	2	2	0.12	3	3	0.19	0	0	0
Isoform 4 of Serine/threonine-protein phosphatase 6 regulatory subunit 3	SAPS3	IPI00019540,IPI00030624,IPI00719345,IPI00719553,IPI00719725,IPI00719821	88936.3	4	2	0.044	2	2	0.044	0	0	0
Isoform 1 of Epidermal growth factor receptor kinase substrate 8-like protein 2	EPS8L2	IPI00414315	80603.1	4	3	0.1	5	3	0.1	0	0	0
Eukaryotic translation initiation factor 3, subunit E interacting protein	EIF3L	IPI00465233,IPI00745266,IPI00879876,IPI00910633	70886.5	3	2	0.048	3	2	0.048	0	0	0
Isoform Long of Double-stranded RNA-binding protein Staufen homolog 1	STAU1	IPI00000001,IPI00218609,IPI00641873,IPI00643664	63165.1	5	1	0.023	3	1	0.023	1	1	0.023
Isoform 1 of Heterogeneous nuclear ribonucleoprotein D0	HNRNPD	IPI00028888,IPI00220683,IPI00220684,IPI00220685,IPI00903278,IPI00915340	38416.5	2	2	0.062	0	0	0	0	0	0
Importin subunit alpha-4	KPNA4	IPI00012578	57868.9	4	1	0.033	4	1	0.033	0	0	0
Xaa-Pro dipeptidase	PEPD	IPI00257882,IPI00872063,IPI00887276,IPI00910514	54529.7	4	1	0.057	4	1	0.057	0	0	0
Isoform 1 of Gamma-glutamyltransferase 7	GGT7	IPI00030634	70449.8	2	1	0.026	4	1	0.026	0	0	0
NHL repeat-containing protein 3	NHLRC3	IPI00552937,IPI00556271	38264.7	1	1	0.1	0	0	0	0	0	0
Isoform 1 of Complement factor H	CFH	IPI00029739	139078	2	2	0.024	3	3	0.039	2	2	0.024
Isoform 1 of 6-phosphofructokinase, liver type	PFKL	IPI00332371,IPI00784216,IPI00902982	85001.2	2	2	0.047	1	0	0	2	2	0.044
Dynein light chain 2, cytoplasmic	DYNLL2	IPI00062037	10332.1	2	2	0.37	2	2	0.37	3	2	0.37
Left-right determination factor 1	LEFTY1	IPI00604473	40861.9	2	2	0.079	3	3	0.085	2	2	0.066
Isoform 1 of Tissue-type plasminogen activator	PLAT	IPI00019590,IPI00180407,IPI00479511,IPI00909258,IPI00910450,IPI00911063	62898.6	3	2	0.044	1	1	0.041	0	0	0
Von Hippel-Lindau binding protein 1	VBP1	IPI00334159	26518	2	2	0.14	3	2	0.14	3	2	0.14
Malate dehydrogenase, mitochondrial	MDH2	IPI00291006	35485.7	3	2	0.089	2	2	0.089	2	1	0.056
Calpain small subunit 1	CAPNS1	IPI00025084	28298.6	3	2	0.16	1	1	0.071	2	2	0.16
Midkine	MDK	IPI00010333	15567.3	3	1	0.14	1	1	0.14	1	1	0.14
Isoform 1 of Abhydrolase domain-containing protein 14B	ABHD14B	IPI00063827,IPI00747859,IPI00910706	22328	3	3	0.28	0	0	0	2	2	0.11
FLJ00385 protein (Fragment)	IGHM	IPI00168728,IPI00418153,IPI00472345,IPI00827754,IPI00829716,IPI00829850,IPI00829940	56092.1	1	1	0.041	0	0	0	2	2	0.059
Isoform 1 of Eukaryotic initiation factor 4A-II	EIF4A2	IPI00328328,IPI00409717	46385.6	5	4	0.17	1	1	0.032	1	1	0.032
Deoxyribonuclease-1	DNASE1	IPI00031065	31416.2	1	1	0.035	0	0	0	4	3	0.22
Protein VAC14 homolog	VAC14	IPI00025160	87958.6	1	1	0.014	0	0	0	1	1	0.014
Isoform 1 of Melanophilin	MLPH	IPI00012201,IPI00328101,IPI00902442	65931	0	0	0	1	1	0.025	0	0	0
Peflin	PEF1	IPI00018235	30363.3	3	2	0.15	2	2	0.15	1	1	0.039
Probable saccharopine dehydrogenase	SCCPDH	IPI00329600	47134.6	4	2	0.12	3	3	0.19	1	1	0.065
Isoform 1 of Platelet-activating factor acetylhydrolase IB subunit alpha	PAFAH1B1	IPI00218728	46619.4	3	3	0.085	2	2	0.054	1	1	0.027
Protein ARMET	ARMET	IPI00328748	26886.4	2	1	0.064	1	1	0.064	2	2	0.073
CD82 antigen	CD82	IPI00020446	29607.7	2	1	0.06	2	2	0.11	1	1	0.045
Isoform 1 of Prostaglandin reductase 2	PTGR2	IPI00167515	38481.2	1	1	0.037	4	2	0.043	3	2	0.083
60S acidic ribosomal protein P0	RPLP0	IPI00008530,IPI00556485	34256.3	4	2	0.12	2	2	0.12	1	1	0.069
EF-hand domain-containing protein KIAA0494	KIAA0494	IPI00006130	55014.8	4	2	0.089	2	2	0.089	0	0	0
cDNA FLJ59758, highly similar to S-methyl-5-thioadenosine phosphorylase	MTAP	IPI00011876	33168.6	1	1	0.063	1	1	0.063	2	1	0.077
Isoform 1 of Ras GTPase-activating-like protein IQGAP2	IQGAP2	IPI00299048,IPI00871709,IPI00871809	180601	2	2	0.024	2	2	0.024	0	0	0
Isoform EP2D of Sperm-associated antigen 11B	SPAG11B	IPI00220128,IPI00792134	14832.1	2	1	0.098	3	2	0.23	2	1	0.098
GDH/6PGL endoplasmic bifunctional protein	H6PD	IPI00607861	88875.6	2	2	0.046	1	1	0.02	1	1	0.013
Isoform Long of Glucose-6-phosphate 1-dehydrogenase	G6PD	IPI00216008,IPI00289800,IPI00645745,IPI00853547,IPI00884082	63810.1	0	0	0	3	1	0.018	2	2	0.037
Ubiquitin carboxyl-terminal hydrolase 7	USP7	IPI00003965,IPI00646721	128287	3	2	0.033	2	1	0.012	2	1	0.012
epsilon subunit of coatomer protein complex isoform b	COPE	IPI00399318,IPI00465132	28779.4	3	3	0.23	3	1	0.1	0	0	0
Phospholipase A2, membrane associated	PLA2G2A	IPI00026962	16065	2	1	0.13	0	0	0	2	1	0.13
Lysozyme-like protein 4	LYZL4	IPI00064892	16415.4	4	1	0.082	2	1	0.082	1	1	0.082
Asparaginyl-tRNA synthetase, cytoplasmic	NARS	IPI00306960	62926.2	3	3	0.084	2	2	0.057	0	0	0
Isoform 1 of Beta-galactosidase-1-like protein	GLB1L	IPI00185998	74143.8	4	2	0.049	3	2	0.049	0	0	0
Thioredoxin domain-containing protein 4	TXNDC4	IPI00401264	46954.5	2	2	0.084	2	2	0.13	0	0	0
Isoform Short of Adenosine kinase	ADK	IPI00234368,IPI00290279	38686.3	5	2	0.14	2	1	0.09	0	0	0
Inter-alpha-trypsin inhibitor heavy chain H1	ITIH1	IPI00292530	101372	5	2	0.035	3	2	0.035	0	0	0
Isoform 3 of Guanine nucleotide exchange factor VAV2	VAV2;LOC100128155	IPI00004977,IPI00472451,IPI00872160,IPI00876961,IPI00903284	97016.8	1	1	0.017	2	1	0.019	0	0	0
Histone H2A type 1-B/E	HIST1H2AB;HIST1H2AE	IPI00026272,IPI00031562,IPI00081836,IPI00216456,IPI00216457,IPI00220855,IPI00255316,IPI00291764,IPI00339274,IPI00552873,IPI00902514	14118	1	1	0.15	2	1	0.15	5	1	0.15
Ig kappa chain V-III region SIE		IPI00387115,IPI00387118,IPI00885193	11757.4	1	1	0.17	2	1	0.17	4	1	0.17
Isoform 1 of 26S protease regulatory subunit 6B	PSMC4	IPI00020042,IPI00216770,IPI00738042	47349.7	0	0	0	2	1	0.079	2	1	0.043
DnaJ homolog subfamily A member 1	DNAJA1	IPI00012535	44850.6	4	1	0.06	2	1	0.06	0	0	0
Phosphoglycolate phosphatase	PGP	IPI00177008	33988.6	5	3	0.2	2	1	0.065	0	0	0
NudC domain-containing protein 3	NUDCD3	IPI00238209	40803.6	3	2	0.1	2	1	0.047	0	0	0
Keratin, type II cytoskeletal 5	KRT5	IPI00009867	62361.6	1	1	0.025	0	0	0	6	2	0.044
lymphocyte antigen 6 complex, locus K	LY6K	IPI00023480	24965.6	2	1	0.058	1	1	0.058	0	0	0
Proteasome subunit beta type-7	PSMB7	IPI00003217	29947.9	4	1	0.1	4	1	0.1	0	0	0
Isoform Long of Beta-glucuronidase	GUSB	IPI00027745,IPI00219516	74714.7	0	0	0	0	0	0	2	2	0.046
Isoform 4 of Afadin	MLLT4	IPI00023461,IPI00216505,IPI00398718,IPI00479469,IPI00552765,IPI00759546	206790	0	0	0	1	1	0.0099	0	0	0
Isoform 1 of Ectonucleotide pyrophosphatase/phosphodiesterase family member 2	ENPP2	IPI00156171,IPI00303210,IPI00878576	98987.4	2	2	0.045	3	3	0.06	2	2	0.045
Isoform 1 of UPF0424 protein C1orf128	C1orf128	IPI00015351,IPI00643524	24160.3	1	1	0.1	2	2	0.18	0	0	0
Golgi-associated plant pathogenesis-related protein 1	GLIPR2	IPI00007067,IPI00872817,IPI00874202	17200.1	2	1	0.11	1	1	0.11	2	2	0.19
Isoform 1 of RuvB-like 1	RUVBL1	IPI00021187	50211.4	2	2	0.07	2	1	0.039	2	2	0.061
Quinone oxidoreductase	CRYZ	IPI00000792,IPI00641565,IPI00642016,IPI00647366	35189.3	3	3	0.19	0	0	0	1	1	0.082
Isoform 1 of Membrane metallo-endopeptidase-like 1	MMEL1	IPI00044461,IPI00783435	89350.2	2	2	0.054	4	3	0.081	1	1	0.024
Tetraspanin-6	TSPAN6	IPI00013449,IPI00909503	27545.9	1	1	0.057	2	2	0.1	2	1	0.045
33 kDa protein	RPSA	IPI00413108,IPI00553164,IPI00793137,IPI00798361,IPI00847766	33295.5	2	1	0.09	1	1	0.09	1	1	0.09
Annexin A11	ANXA11	IPI00414320	54373.7	3	2	0.063	1	1	0.032	3	2	0.051
CYR61 protein	CYR61	IPI00006273,IPI00299219,IPI00909871	37228.1	2	2	0.13	1	1	0.093	4	2	0.13
Ly6/PLAUR domain-containing protein 3	LYPD3	IPI00004310,IPI00643788	35951.7	3	2	0.084	1	1	0.055	3	2	0.084
S-adenosylmethionine synthetase isoform type-2	MAT2A	IPI00010157	43642.8	3	2	0.096	2	1	0.038	1	1	0.058
Heat shock 70 kDa protein 1L	HSPA1L	IPI00301277,IPI00643152,IPI00893099	70359.1	3	2	0.03	1	1	0.016	2	1	0.016
Tumor protein, translationally-controlled 1	TPT1	IPI00009943,IPI00550900	21508.5	1	1	0.074	1	1	0.074	1	1	0.074
Protein farnesyltransferase/geranylgeranyltransferase type-1 subunit alpha	FNTA	IPI00026813,IPI00607601,IPI00789666,IPI00845384	44391	3	2	0.084	1	1	0.037	1	1	0.047
Transketolase-like protein 2	TKTL2	IPI00549825	67859.5	3	2	0.054	2	1	0.032	0	0	0
Isoform 1 of Collectin-12	COLEC12	IPI00414467,IPI00872194	81509	1	1	0.015	1	1	0.022	2	2	0.034
Isoform 2 of Synaptophysin-like protein 1	SYPL1	IPI00335277	26394.4	2	2	0.12	0	0	0	2	2	0.079
Fumarylacetoacetase	FAH	IPI00031708,IPI00793664	46357.6	3	3	0.13	1	1	0.031	0	0	0
Isoform 2 of Proteasome subunit alpha type-3	PSMA3	IPI00171199,IPI00419249	27629.7	1	1	0.04	0	0	0	2	2	0.097
Vacuolar protein sorting-associated protein 37B	VPS37B	IPI00002926	31290.2	2	1	0.063	2	1	0.063	0	0	0
Mitogen-activated protein kinase 1	MAPK1	IPI00003479,IPI00874012	41373.9	1	1	0.05	0	0	0	2	2	0.094
26S protease regulatory subunit 6A	PSMC3	IPI00018398	49187	1	1	0.036	3	1	0.036	3	2	0.08
Isoform 1 of MAGUK p55 subfamily member 5	MPP5	IPI00174976,IPI00604495	77277.4	1	1	0.018	2	1	0.018	3	1	0.018
Isoform 1 of Ropporin-1A	ROPN1	IPI00029498	23875.1	3	2	0.17	0	0	0	3	1	0.08
Isoform 1 of Cullin-4B	CUL4B	IPI00179057,IPI00480142,IPI00643885	102286	5	2	0.034	1	1	0.015	1	1	0.015
Neutrophil defensin 1	DEFA1;LOC728358	IPI00005721,IPI00021827	10183	2	1	0.096	3	2	0.16	1	1	0.096
Isoform 1 of V-type proton ATPase subunit H	ATP6V1H	IPI00296191,IPI00414079,IPI00909198	55865.4	0	0	0	2	1	0.033	1	1	0.033
Isoform 1 of FRAS1-related extracellular matrix protein 1	FREM1	IPI00477820	244266	3	2	0.011	2	2	0.018	0	0	0
Proteasome subunit beta type-5	PSMB5	IPI00479306	28463	4	3	0.19	2	2	0.13	0	0	0
Protocadherin Fat 2	FAT2	IPI00302641	479366	3	2	0.012	0	0	0	2	2	0.011
JmjC domain-containing protein 7	JMJD7	IPI00382394,IPI00413939,IPI00419782,IPI00783406,IPI00893322,IPI00894041,IPI00913866,IPI00916072	35914.2	2	2	0.14	2	2	0.14	0	0	0
Platelet glycoprotein 4	CD36	IPI00418495	53036.3	4	2	0.064	3	2	0.064	0	0	0
60 kDa heat shock protein, mitochondrial	HSPD1	IPI00784154	61037.7	4	2	0.086	3	2	0.086	0	0	0
F-actin-capping protein subunit alpha-2	CAPZA2	IPI00026182,IPI00852796,IPI00853571,IPI00873113	32931.2	0	0	0	3	2	0.13	2	1	0.063
ESC42-RELC	DEFB121	IPI00552408,IPI00553027	7254.2	2	1	0.16	1	1	0.16	2	1	0.16
Ras-related protein Rab-10	RAB10	IPI00016513	22524.1	3	1	0.055	2	1	0.055	2	1	0.055
Adipocyte plasma membrane-associated protein	C20orf3	IPI00031131,IPI00791304	46463.5	3	1	0.065	2	1	0.065	1	1	0.065
Sonic hedgehog protein precursor	SHH	IPI00017480	49907.6	2	1	0.026	3	1	0.026	1	1	0.026
Isoform 1 of Cell adhesion molecule 1	CADM1	IPI00003813,IPI00166392	48491.3	4	1	0.054	1	1	0.054	1	1	0.054
cDNA FLJ54408, highly similar to Heat shock 70 kDa protein 1	-	IPI00911039	63907.9	1	1	0.015	4	1	0.015	1	1	0.015
Isoform 3 of Putative GTP-binding protein Parf	C9orf86	IPI00186586,IPI00383283,IPI00514853,IPI00827967,IPI00827972	57465.6	3	1	0.021	2	1	0.021	2	1	0.021
Isoform 2 of E3 ubiquitin-protein ligase NEDD4-like	NEDD4L	IPI00163321,IPI00166830,IPI00304945,IPI00640924,IPI00643856,IPI00644256,IPI00645053	104908	4	2	0.032	1	1	0.021	0	0	0
Isochorismatase domain-containing protein 1	ISOC1	IPI00304082,IPI00884070	32218.7	2	1	0.064	2	1	0.064	1	1	0.037
Phosphoribosylformylglycinamidine synthase	PFAS	IPI00004534	144646	4	3	0.046	0	0	0	2	1	0.012
Isoform B of Arfaptin-1	ARFIP1	IPI00021258,IPI00216520,IPI00396218-R,IPI00744919,IPI00793892-R	41721.5	1	1	0.019	2	1	0.019	1	1	0.019
Isoform 1 of Protein unc-45 homolog A	UNC45A	IPI00072534,IPI00735181	103061	3	1	0.021	2	1	0.021	0	0	0
Isoform 1 of Oligoribonuclease, mitochondrial (Fragment)	REXO2	IPI00032830,IPI00217330	26815.7	4	1	0.076	3	1	0.076	0	0	0
CAD protein	CAD	IPI00301263,IPI00893035	242964	3	1	0.012	3	1	0.012	0	0	0
Isoform 1 of Nucleolar protein 3	NOL3	IPI00105916,IPI00216346	24309.7	3	1	0.087	3	1	0.087	0	0	0
Isoform 1 of Probable palmitoyltransferase ZDHHC20	ZDHHC20	IPI00398974,IPI00871230	42259.9	5	1	0.052	2	1	0.052	0	0	0
Isoform 1 of Potassium voltage-gated channel subfamily KQT member 1	KCNQ1	IPI00020502,IPI00790656,IPI00873787	74682	4	1	0.038	3	1	0.038	0	0	0
Isoform 1 of Regulator of microtubule dynamics protein 3	FAM82A2	IPI00410079,IPI00845345	52101.4	3	1	0.049	3	1	0.049	0	0	0
Staphylococcal nuclease domain-containing protein 1	SND1	IPI00140420,IPI00910438	101980	3	1	0.02	3	1	0.02	0	0	0
Histo-blood group ABO system transferase	ABO	IPI00420082	40915.8	4	1	0.056	1	1	0.056	0	0	0
Phosphotriesterase-related protein	PTER	IPI00100933,IPI00903152	39000.9	2	1	0.072	3	1	0.072	0	0	0
Complement component C7	C7	IPI00296608,IPI00909594	93498.6	3	1	0.028	0	0	0	0	0	0
inter-alpha trypsin inhibitor heavy chain precursor 5 isoform 1	ITIH5	IPI00328829,IPI00428234,IPI00451977,IPI00872582	106062	0	0	0	1	1	0.016	1	1	0.013
aldehyde dehydrogenase 7 family, member A1	ALDH7A1	IPI00221234	58469.6	2	2	0.082	0	0	0	2	2	0.063
cDNA FLJ60607, highly similar to Acyl-protein thioesterase 1	LYPLA1	IPI00007321,IPI00398727	28261.6	1	1	0.099	1	1	0.099	1	1	0.053
Histidyl-tRNA synthetase, cytoplasmic	HARS	IPI00021808,IPI00910697	57394.4	2	2	0.083	3	3	0.094	1	1	0.043
Isoform 1 of Zona pellucida-binding protein 2	ZPBP2	IPI00394958,IPI00470445	38634.4	1	1	0.05	2	1	0.05	2	2	0.11
Isoform OS-9-1 of Protein OS-9	OS9	IPI00329760,IPI00604451	76278.4	1	1	0.021	1	1	0.021	3	2	0.044
Isoform 1 of Lambda-crystallin homolog	CRYL1	IPI00006443,IPI00645031	35401.3	0	0	0	0	0	0	2	2	0.13
Isoform 1 of Alpha-1-antichymotrypsin	SERPINA3	IPI00847635	47634.9	1	1	0.026	2	2	0.076	3	2	0.083
Serine/threonine-protein phosphatase 5	PPP5C	IPI00019812,IPI00793942	56862.2	2	1	0.026	1	1	0.026	0	0	0
Hsp90 co-chaperone Cdc37	CDC37	IPI00013122	44450.2	2	2	0.1	2	2	0.1	1	1	0.056
latent transforming growth factor beta binding protein 1 isoform LTBP-1L	LTBP1	IPI00784258	186812	1	1	0.0058	0	0	0	0	0	0
Isoform 1 of Fibrinogen alpha chain	FGA	IPI00021885,IPI00029717	94955.4	2	2	0.031	1	1	0.015	1	1	0.015
Brefeldin A-inhibited guanine nucleotide-exchange protein 2	ARFGEF2	IPI00002186	202024	1	1	0.016	1	1	0.016	0	0	0
Protein ERGIC-53	LMAN1	IPI00026530	57531.2	1	1	0.041	1	1	0.039	2	2	0.08
Protein S100-A8	S100A8	IPI00007047	10816.9	2	1	0.12	1	1	0.12	3	2	0.24
Isoform 2 of Choline transporter-like protein 1	SLC44A1	IPI00005068,IPI00221393,IPI00642657,IPI00871501	73280.9	2	1	0.023	1	1	0.023	2	1	0.023
26S proteasome non-ATPase regulatory subunit 7	PSMD7	IPI00019927	37007.5	1	1	0.052	1	1	0.052	1	1	0.052
Synaptotagmin-1	SYT1	IPI00009439,IPI00791789	47556.1	2	1	0.031	1	1	0.031	1	1	0.031
Isoform 2 of Prominin-2	PROM2	IPI00177880,IPI00295988	86236.4	2	2	0.038	1	1	0.02	1	1	0.02
A kinase (PRKA) anchor protein 12 isoform 2	AKAP12	IPI00217683,IPI00237884,IPI00867627,IPI00872599	181664	2	2	0.02	1	1	0.0089	3	1	0.0089
Phospholipase D3	PLD3	IPI00328243,IPI00646707	54688	3	2	0.039	1	1	0.018	2	1	0.02
Contactin-3	CNTN3	IPI00292791,IPI00872893	112820	3	1	0.016	2	2	0.033	1	1	0.0097
HLA class I histocompatibility antigen, Cw-4 alpha chain	HLA-C	IPI00654689,IPI00743716,IPI00749025,IPI00795906,IPI00892737,IPI00892868,IPI00893004,IPI00893493,IPI00914535	40976.5	2	1	0.038	3	2	0.077	1	1	0.038
Carbohydrate sulfotransferase 12	CHST12	IPI00299758	48398.3	1	1	0.046	3	2	0.087	0	0	0
C-1-tetrahydrofolate synthase, cytoplasmic	MTHFD1	IPI00218342,IPI00794900	101544	1	1	0.026	1	1	0.026	0	0	0
cDNA FLJ56437, highly similar to Phosphoserine aminotransferase	PSAT1	IPI00001734,IPI00219478	45338.1	1	1	0.055	1	1	0.055	0	0	0
Isoform 1 of Protein-glutamine gamma-glutamyltransferase 2	TGM2	IPI00294578,IPI00871843	77311.1	3	1	0.019	1	1	0.032	0	0	0
Junction plakoglobin	JUP	IPI00554711	81727.9	2	1	0.027	1	1	0.027	0	0	0
RuvB-like 2	RUVBL2	IPI00009104	51140.1	3	3	0.086	2	2	0.054	0	0	0
Calpain-2 catalytic subunit	CAPN2	IPI00289758,IPI00872686,IPI00910745	79995.1	4	4	0.11	2	2	0.057	0	0	0
Isoform 4 of E3 ubiquitin-protein ligase UBR4	UBR4	IPI00640981,IPI00646605,IPI00746934,IPI00843999	573589	2	2	0.0079	3	3	0.01	0	0	0
DnaJ homolog subfamily A member 2	DNAJA2	IPI00032406	45727.7	2	2	0.12	4	3	0.19	0	0	0
1-O-acylceramide synthase	PLA2G15	IPI00301459,IPI00910263	46640.9	2	2	0.068	0	0	0	2	1	0.034
Isoform 3 of Ecto-ADP-ribosyltransferase 3	ART3	IPI00013682,IPI00220292,IPI00220293,IPI00909926	43906.5	2	1	0.041	0	0	0	3	3	0.1
RAP1, GTP-GDP dissociation stimulator 1 isoform 6	RAP1GDS1	IPI00424869,IPI00607591,IPI00619924,IPI00855727,IPI00855767,IPI00856100	56518.7	3	3	0.14	2	1	0.041	0	0	0
Beta-galactoside alpha-2,6-sialyltransferase 1	ST6GAL1	IPI00013887,IPI00376240,IPI00872473	46588.2	0	0	0	3	2	0.079	1	1	0.034
Plexin-B2	PLXNB2	IPI00853369	205109	2	2	0.014	3	2	0.034	0	0	0
V-type proton ATPase subunit B, brain isoform	ATP6V1B2	IPI00007812,IPI00848320	56484.1	4	2	0.07	1	1	0.027	0	0	0
KIAA0368 protein	KIAA0368	IPI00157790	223681	3	2	0.019	3	2	0.015	0	0	0
Dipeptidase 1	DPEP1	IPI00059476	45655.9	1	1	0.044	1	1	0.054	0	0	0
Agouti-related protein	AGRP	IPI00010869	14422.1	0	0	0	2	2	0.23	3	2	0.23
Isoform 1 of Epithelial discoidin domain-containing receptor 1	DDR1	IPI00001477,IPI00219996,IPI00657861,IPI00796394,IPI00894361,IPI00910318	101112	1	1	0.02	0	0	0	2	1	0.022
Tubulin alpha-4A chain	TUBA4A	IPI00007750,IPI00794663	49906.6	0	0	0	1	1	0.033	2	1	0.033
13 kDa protein	-	IPI00061448,IPI00658073,IPI00917602	12511.4	1	1	0.11	1	1	0.11	4	1	0.11
Thymosin beta-10	TMSB10	IPI00220827	5008	1	1	0.32	2	1	0.32	2	1	0.32
Complement component 6 precursor	C6	IPI00879709	105734	1	1	0.019	2	1	0.019	2	1	0.019
Peptidyl-prolyl cis-trans isomerase C	PPIC	IPI00024129	22745.5	1	1	0.061	3	1	0.061	1	1	0.061
Isoform 1 of Apoptosis-associated speck-like protein containing a CARD	PYCARD	IPI00001699,IPI00221360,IPI00221362	21609.8	3	1	0.072	1	1	0.072	1	1	0.072
Glycerophosphodiester phosphodiesterase domain-containing protein 2	GDPD2	IPI00102275,IPI00911110	61712.6	0	0	0	2	1	0.037	3	1	0.037
26S protease regulatory subunit 8	PSMC5	IPI00023919,IPI00555749,IPI00745502	45609.1	2	1	0.039	2	1	0.039	2	1	0.039
Rheumatoid factor D5 light chain (Fragment)		IPI00816799,IPI00890703	12748.6	2	1	0.15	1	1	0.15	2	1	0.15
Activator of 90 kDa heat shock protein ATPase homolog 1	AHSA1	IPI00030706	38256.4	1	1	0.065	2	1	0.065	1	1	0.065
Synaptic vesicular amine transporter	SLC18A2	IPI00016759	55697.4	1	1	0.033	1	1	0.033	3	1	0.033
Ig lambda chain V-IV region Hil		IPI00382440	11498.7	2	1	0.18	2	1	0.18	2	1	0.18
Angiopoietin-1	ANGPT1	IPI00016677,IPI00789177,IPI00796953	57496.1	0	0	0	1	1	0.036	3	3	0.094
Keratin, type I cytoskeletal 18	KRT18	IPI00554788	48041	0	0	0	2	2	0.095	0	0	0
Isoform 1 of Neurexin-3-beta	NRXN3	IPI00034558,IPI00216728,IPI00414249,IPI00419705,IPI00441515,IPI00853624,IPI00854729,IPI00915413	69288.5	1	1	0.03	0	0	0	0	0	0
Calsyntenin 3, isoform CRA_b	CLSTN3	IPI00396423,IPI00747063	107016	2	2	0.039	0	0	0	1	1	0.026
Isoform 1 of Catenin beta-1	CTNNB1	IPI00017292,IPI00219893,IPI00788993,IPI00792321,IPI00903028	85479	3	1	0.027	1	1	0.027	0	0	0
BRO1 domain-containing protein BROX	C1orf58	IPI00065500	46459.9	3	2	0.14	2	1	0.061	0	0	0
Isoform 3 of Protein transport protein Sec31A	SEC31A	IPI00305152,IPI00445429,IPI00515103,IPI00746182,IPI00795507,IPI00852741,IPI00853220	121636	2	1	0.018	3	1	0.018	0	0	0
haloacid dehalogenase-like hydrolase domain containing 1A isoform b	HDHD1A	IPI00302436	25232	3	2	0.18	1	1	0.079	0	0	0
Proto-oncogene tyrosine-protein kinase Yes	YES1	IPI00013981	60784.7	4	2	0.068	2	1	0.041	0	0	0
Chondroadherin	CHAD	IPI00014592	40459.6	1	1	0.05	2	1	0.05	0	0	0
T-complex protein 1 subunit zeta-2	CCT6B	IPI00220656,IPI00908488,IPI00910226	57748	1	1	0.028	2	1	0.028	0	0	0
6-phosphogluconolactonase	PGLS	IPI00029997,IPI00643842	27529.5	1	1	0.062	3	1	0.11	0	0	0
Retinoic acid receptor responder protein 2	RARRES2	IPI00019176	18599.3	0	0	0	3	1	0.17	0	0	0
PATE-like protein DJ	PATE3	IPI00900258	11729.1	3	1	0.12	1	1	0.12	0	0	0
Glycine N-methyltransferase	GNMT	IPI00215925	32724.5	0	0	0	2	2	0.1	2	1	0.027
Hemoglobin subunit alpha	HBA1;HBA2	IPI00410714,IPI00853068	15239.6	1	1	0.2	1	1	0.2	0	0	0
Isoform 1 of Aldehyde dehydrogenase family 16 member A1	ALDH16A1	IPI00217920,IPI00910572	85094.7	4	1	0.016	2	1	0.016	0	0	0
ATP-binding cassette sub-family E member 1	ABCE1	IPI00303207	67298.4	4	1	0.025	2	1	0.025	0	0	0
Src substrate cortactin	CTTN	IPI00029601,IPI00062884,IPI00792087	61567.4	2	1	0.022	1	1	0.022	0	0	0
Sperm surface protein Sp17	SPA17	IPI00017966	17388.5	3	1	0.13	3	1	0.13	0	0	0
20 kDa protein	GPD1L	IPI00797125	20272.4	1	1	0.13	1	1	0.13	0	0	0
Matrix metalloproteinase-14	MMP14	IPI00218398,IPI00896498	65867.7	2	1	0.015	1	1	0.015	0	0	0
Isoform 1 of Lysophospholipase-like protein 1	LYPLAL1	IPI00059762,IPI00642838	26299	4	1	0.12	1	1	0.12	0	0	0
Isoform 1 of Contactin-1	CNTN1	IPI00029751,IPI00216641,IPI00479304	113305	3	1	0.014	2	1	0.014	0	0	0
Isoform 1 of Magnesium-dependent phosphatase 1	MDP-1	IPI00337556,IPI00384628,IPI00385758	20091.3	3	1	0.1	2	1	0.1	0	0	0
Cullin-5	CUL5	IPI00216003,IPI00871370	96711.7	3	1	0.032	3	1	0.032	0	0	0
hypothetical protein	LOC729505	IPI00794307-R	14996.4	0	0	0	0	0	0	1	1	0.14
Hypothetical protein	LOC440335	IPI00737141	9828.3	0	0	0	0	0	0	1	1	0.19
alpha 1 type IX collagen isoform 1 precursor	COL9A1	IPI00478711,IPI00645204,IPI00745219,IPI00874229	91852.9	1	1	0.02	1	1	0.02	1	1	0.02
ProSAAS	PCSK1N	IPI00002280	27355.2	1	1	0.081	1	1	0.081	2	2	0.14
Thrombospondin-3	THBS3	IPI00329535	104182	1	1	0.017	1	1	0.017	0	0	0
cDNA FLJ55716, highly similar to Desmocollin-2	DSC2	IPI00025846,IPI00220146	101066	1	1	0.015	1	1	0.015	1	1	0.015
Protein phosphatase 1 regulatory subunit 14B	PPP1R14B	IPI00398922	20947.2	2	2	0.17	1	1	0.065	1	1	0.1
Cysteine-rich motor neuron 1 protein	CRIM1	IPI00009294	113717	3	3	0.051	1	1	0.021	1	1	0.014
Carboxypeptidase-like protein X2	CPXM2	IPI00296558	85880.8	1	1	0.017	3	3	0.07	1	1	0.017
26S protease regulatory subunit 4	PSMC1	IPI00011126	49168.4	1	1	0.034	1	1	0.034	3	2	0.082
Glutathione S-transferase Mu 2	GSTM2	IPI00219067,IPI00639805,IPI00645360	25728.5	1	1	0.078	1	1	0.078	0	0	0
Isoamyl acetate-hydrolyzing esterase 1 homolog	IAH1	IPI00419194,IPI00432867,IPI00871678	27581.7	1	1	0.048	1	1	0.06	0	0	0
Leucine-rich repeat-containing protein 37B	LRRC37B	IPI00044826,IPI00791592	105520	0	0	0	2	2	0.019	1	1	0.019
Isoform Long of Trifunctional purine biosynthetic protein adenosine-3	GART	IPI00025273	107750	1	1	0.013	1	1	0.022	1	1	0.013
cDNA FLJ54775, highly similar to Syntaxin-binding protein 2	STXBP2	IPI00019971,IPI00642310	67684.2	2	2	0.068	1	1	0.038	0	0	0
Isoform 2 of Calpastatin	CAST	IPI00220857,IPI00220859,IPI00302047,IPI00305750,IPI00413492,IPI00760715,IPI00760909,IPI00761035,IPI00761069,IPI00761140,IPI00761160	75288.8	3	2	0.066	1	1	0.042	1	1	0.024
Dermcidin	DCD	IPI00027547	11266.1	1	1	0.1	1	1	0.1	1	1	0.1
Astrocytic phosphoprotein PEA-15	PEA15	IPI00014850,IPI00643342	15023.2	0	0	0	2	2	0.13	2	1	0.11
Isoform AGX2 of UDP-N-acetylhexosamine pyrophosphorylase	UAP1	IPI00000684,IPI00217816,IPI00607787	58751.5	1	1	0.019	0	0	0	0	0	0
Putative uncharacterized protein DKFZp686H17246	CLEC3B	IPI00792115	17776.2	2	1	0.075	1	1	0.075	2	2	0.21
cDNA FLJ56394, highly similar to N-acetylglucosamine kinase	NAGK	IPI00296526	42021	1	1	0.033	1	1	0.033	1	1	0.033
Phosphatidylinositol transfer protein alpha isoform	PITPNA	IPI00216048	31788.3	2	1	0.085	0	0	0	2	2	0.12
Isoform 1 of Probable G-protein coupled receptor 126	GPR126	IPI00217481,IPI00423340,IPI00423342,IPI00651770	136681	2	1	0.016	1	1	0.016	1	1	0.016
N-acetylgalactosaminyltransferase 7	GALNT7	IPI00328391	75372.6	1	1	0.014	0	0	0	0	0	0
Isoform 3 of Ribosome-binding protein 1	RRBP1	IPI00215743,IPI00220967,IPI00744135,IPI00856098	152452	1	1	0.0085	0	0	0	2	2	0.017
Plastin-1	PLS1	IPI00032304,IPI00789401	70338.3	2	2	0.064	3	2	0.064	0	0	0
Isoform 1 of 5'(3')-deoxyribonucleotidase, cytosolic type	NT5C	IPI00005573,IPI00386083,IPI00790117	23365	2	2	0.21	2	2	0.21	0	0	0
Isoform 1 of Protein sidekick-2	SDK2	IPI00292043,IPI00384376,IPI00478949,IPI00736284,IPI00871145	239103	3	2	0.02	1	1	0.006	0	0	0
cDNA FLJ51254, highly similar to Dystroglycan		IPI00910536	15754.6	1	1	0.11	2	1	0.11	2	1	0.11
Prolyl endopeptidase	PREP	IPI00008164	80683.5	2	1	0.025	1	1	0.025	2	1	0.025
Isoform 1 of Aflatoxin B1 aldehyde reductase member 4	AKR7L	IPI00169280,IPI00305978	36849.2	1	1	0.045	1	1	0.045	2	1	0.045
cDNA FLJ46245 fis, clone TESTI4020596, highly similar to Homo sapiens calpain 5	CAPN5	IPI00643994,IPI00742984,IPI00902710	77291.2	1	1	0.021	1	1	0.021	3	1	0.026
14-3-3 protein eta	YWHAH	IPI00216319	28201.6	1	1	0.061	1	1	0.061	3	1	0.061
Isoform 1 of Metallothionein-1G	MT1G	IPI00008752,IPI00008753,IPI00022498,IPI00025461,IPI00413064,IPI00642651,IPI00902759	6122.6	2	1	0.19	1	1	0.19	2	1	0.19
Excitatory amino acid transporter 3	SLC1A1	IPI00015475	57084	1	1	0.034	2	1	0.034	2	1	0.034
60S ribosomal protein L7	RPL7	IPI00030179,IPI00144171,IPI00472171,IPI00794746,IPI00796861,IPI00871827,IPI00871908	29209.7	2	1	0.073	2	1	0.073	1	1	0.073
Ras-related C3 botulinum toxin substrate 2	RAC2	IPI00010270,IPI00010271,IPI00023138,IPI00219675,IPI00394837,IPI00877663,IPI00878066,IPI00879948	21411.2	3	1	0.052	1	1	0.052	1	1	0.052
Pirin	PIR	IPI00012575	32095.7	2	1	0.041	1	1	0.041	2	1	0.041
Protein WFDC13	WFDC13	IPI00216708	10368.2	2	1	0.22	2	1	0.22	1	1	0.22
WAP four-disulfide core domain protein 12	WFDC12	IPI00150196	12031.3	0	0	0	1	1	0.081	0	0	0
Cathepsin O	CTSO	IPI00017257	35939.8	3	3	0.16	0	0	0	1	1	0.05
Tubulin--tyrosine ligase-like protein 12	TTLL12	IPI00029048,IPI00879002	74385.7	0	0	0	2	1	0.025	1	1	0.025
Isoform 1 of Tubulin alpha-3C/D chain	TUBA3C;TUBA3D	IPI00179709,IPI00915791	49941.6	0	0	0	1	1	0.02	1	1	0.02
Isoform 1 of Autophagy-related protein 7	ATG7	IPI00007404,IPI00479911,IPI00909500,IPI00914610	77943.6	1	1	0.021	1	1	0.021	0	0	0
Lysosomal acid phosphatase	ACP2	IPI00003807	48326.8	0	0	0	0	0	0	2	2	0.052
Pterin-4-alpha-carbinolamine dehydratase	PCBD1	IPI00218568	11981.7	0	0	0	0	0	0	1	1	0.13
Golgi phosphoprotein 3	GOLPH3	IPI00005490	33793.4	3	3	0.19	1	1	0.081	0	0	0
Isoform 2 of XTP3-transactivated gene B protein	C2orf30	IPI00432337,IPI00748151,IPI00894202	48864.4	0	0	0	1	1	0.054	3	2	0.096
Isoform 2 of V-type proton ATPase 116 kDa subunit a isoform 1	ATP6V0A1	IPI00743576,IPI00796045,IPI00892784	95742	4	2	0.061	1	1	0.022	0	0	0
Alpha-centractin	ACTR1A	IPI00029468,IPI00908883	42597.2	2	2	0.1	1	1	0.043	0	0	0
Eukaryotic translation initiation factor 5	EIF5	IPI00022648	49205.4	3	2	0.056	1	1	0.035	0	0	0
Adenylosuccinate synthetase isozyme 2	ADSS	IPI00026833	50079.8	4	2	0.046	1	1	0.022	0	0	0
Isoform 1 of Melanoma inhibitory activity protein 3	MIA3	IPI00455473,IPI00739902,IPI00741107,IPI00902694	213687	2	1	0.011	2	1	0.011	0	0	0
Eukaryotic translation initiation factor 3 subunit E	EIF3E	IPI00013068	52204.6	1	1	0.043	2	2	0.072	0	0	0
ATP-dependent DNA helicase 2 subunit 1	XRCC6	IPI00644712,IPI00888013,IPI00888181,IPI00889791,IPI00893062,IPI00893179	69828.4	0	0	0	2	1	0.036	0	0	0
Isoform 2 of Basigin	BSG	IPI00019906,IPI00218019,IPI00394877	29203.1	0	0	0	1	1	0.12	2	1	0.052
Neuroblast differentiation-associated protein AHNAK	AHNAK	IPI00021812	629086	1	1	0.0027	0	0	0	0	0	0
Guanine nucleotide-binding protein G(I)/G(S)/G(T) subunit beta-1	GNB1	IPI00026268,IPI00642117	37359.5	2	1	0.053	2	1	0.053	0	0	0
Gasdermin-D	GSDMD	IPI00028027,IPI00793132	52782.9	3	1	0.031	1	1	0.031	0	0	0
Putative uncharacterized protein LCMT1	LCMT1	IPI00296370,IPI00414463,IPI00651717,IPI00872246	38816.6	3	1	0.036	2	1	0.036	0	0	0
Uteroglobin	SCGB1A1	IPI00006705	9976.2	2	1	0.3	1	1	0.3	0	0	0
cDNA FLJ59571, highly similar to Eukaryotic translation initiation factor 4gamma 2	EIF4G2	IPI00015952,IPI00654814,IPI00782985	110248	2	1	0.01	1	1	0.01	0	0	0
Nidogen-2	NID2	IPI00028908,IPI00293033	151376	3	1	0.021	2	1	0.021	0	0	0
SIDT1 protein	SIDT1	IPI00160775,IPI00871570	94340.7	4	1	0.02	1	1	0.02	0	0	0
Transmembrane protease, serine 12	TMPRSS12	IPI00385595,IPI00872075	38587.4	2	1	0.066	2	1	0.066	0	0	0
Isoform 1 of N-acylethanolamine-hydrolyzing acid amidase	NAAA	IPI00024083,IPI00215844,IPI00909751	40049	2	1	0.05	2	1	0.05	0	0	0
5'-AMP-activated protein kinase subunit gamma-1	PRKAG1	IPI00413318,IPI00473047,IPI00883914	37561.8	2	1	0.057	3	1	0.057	0	0	0
Beta-actin-like protein 2	ACTBL2	IPI00003269	41986.2	0	0	0	1	1	0.048	0	0	0
Mannosidase, alpha, class 1A, member 1, isoform CRA_a	MAN1A1	IPI00439446,IPI00844511	75358.2	0	0	0	2	2	0.05	0	0	0
Multimerin-2	MMRN2	IPI00015525,IPI00908953	104398	4	3	0.057	0	0	0	0	0	0
40S ribosomal protein S2	RPS2	IPI00013485,IPI00165486,IPI00455428,IPI00479366,IPI00888294,IPI00888474,IPI00888909	31307.2	1	1	0.044	1	1	0.044	1	1	0.044
Protease serine 2 isoform B	PRSS2	IPI00011695,IPI00815665	28118.8	0	0	0	1	1	0.034	1	1	0.038
ADAMTS-like 1 isoform 4 precursor	ADAMTSL1	IPI00157513,IPI00377098,IPI00414931,IPI00644479,IPI00852856,IPI00853194	193387	1	1	0.012	1	1	0.012	0	0	0
Bleomycin hydrolase	BLMH	IPI00219575,IPI00873294	52544.5	1	1	0.055	1	1	0.024	1	1	0.024
Matrix metalloproteinase-15	MMP15	IPI00019242	75790.1	2	2	0.051	1	1	0.028	1	1	0.028
Isoform 1 of 26S proteasome non-ATPase regulatory subunit 1	PSMD1	IPI00299608,IPI00456695	105821	1	1	0.027	1	1	0.027	1	1	0.013
cDNA FLJ55586, highly similar to MMS19-like protein	MMS19	IPI00154451,IPI00640677	115733	1	1	0.018	1	1	0.018	0	0	0
MANSC domain-containing protein 1	MANSC1	IPI00032288	46793.5	1	1	0.035	2	2	0.058	1	1	0.035
Plasma kallikrein-like protein 4	KLKBL4	IPI00307320	43814.4	1	1	0.046	1	1	0.046	1	1	0.046
Myosin regulatory light chain MRLC2	MRLC2	IPI00033494,IPI00220573,IPI00604523	19762.3	1	1	0.064	2	2	0.16	1	1	0.1
SERPINC1 protein	SERPINC1	IPI00844156	29075.3	1	1	0.066	0	0	0	0	0	0
TIMP metallopeptidase inhibitor 1	TIMP1	IPI00642739	16039.6	1	1	0.13	0	0	0	1	1	0.098
IGHA1 protein	IGHA1;IGHV3OR16-13	IPI00166866	53357.4	1	1	0.03	1	1	0.03	1	1	0.03
Leukocyte elastase	ELA2	IPI00027769	28499.4	1	1	0.056	1	1	0.064	1	1	0.1
poly(rC) binding protein 2 isoform b	PCBP2	IPI00012066,IPI00216689,IPI00470509,IPI00788837,IPI00790627,IPI00791223,IPI00796337,IPI00900327	38204.5	1	1	0.039	0	0	0	1	1	0.03
Anti-(ED-B) scFV (Fragment)	-	IPI00915411	25175.4	1	1	0.046	0	0	0	2	2	0.13
Endonuclease domain-containing 1 protein	ENDOD1	IPI00001952	54999.6	2	2	0.088	1	1	0.022	0	0	0
Glyoxylate reductase/hydroxypyruvate reductase	GRHPR	IPI00037448	35651.1	2	2	0.1	0	0	0	2	2	0.12
Eukaryotic peptide chain release factor subunit 1	ETF1	IPI00429191	49014.6	1	1	0.023	2	2	0.076	0	0	0
Transforming growth factor-beta-induced protein ig-h3	TGFBI	IPI00018219	74664.9	1	1	0.042	1	1	0.042	0	0	0
Beta 1,4-galactosyltransferase homolog	B4GALT3	IPI00654619,IPI00746600,IPI00903154	44167.2	1	1	0.061	1	1	0.061	0	0	0
Peptidyl-prolyl cis-trans isomerase	FKBP1A	IPI00413778,IPI00647507,IPI00847442,IPI00873810	15670.9	2	1	0.097	1	1	0.097	1	1	0.097
Nucleotide-binding protein 2	NUBP2	IPI00644674,IPI00872338	28807.3	1	1	0.1	1	1	0.1	2	1	0.1
Adipose most abundant gene transcript 2 protein	C10orf116	IPI00020017	7836.7	1	1	0.41	0	0	0	0	0	0
Echinoderm microtubule-associated protein-like 2	EML2	IPI00015944,IPI00795173	70659.3	1	1	0.025	2	1	0.031	1	1	0.031
Isoform 1 of Uncharacterized protein C20orf54	C20orf54	IPI00012749	50787.5	2	1	0.03	1	1	0.03	0	0	0
Tubulin-specific chaperone A	TBCA	IPI00217236,IPI00872214	12837.2	1	1	0.14	1	1	0.14	1	1	0.14
Isoform 1 of Tomoregulin-2	TMEFF2	IPI00296286,IPI00607750,IPI00845371	41408.9	1	1	0.032	2	1	0.032	1	1	0.032
Isoform 2 of Low molecular weight phosphotyrosine protein phosphatase	ACP1	IPI00218847,IPI00219861,IPI00382703,IPI00410615,IPI00759646,IPI00892543,IPI00893203	17959.4	2	1	0.076	1	1	0.076	1	1	0.076
similar to hCG1793095	LOC401847	IPI00888191	39055.3	2	1	0.031	1	1	0.031	1	1	0.031
Creatine kinase, sarcomeric mitochondrial	CKMT2	IPI00015141,IPI00658109,IPI00877726	47487.6	1	1	0.038	0	0	0	2	1	0.038
Phospholipase A-2-activating protein	PLAA	IPI00218465,IPI00759657	87141.3	1	1	0.021	1	1	0.021	2	1	0.021
Isoform 1 of Protein SET	SET	IPI00072377,IPI00301311,IPI00735319,IPI00844040,IPI00896523,IPI00917753	33471.4	2	1	0.048	1	1	0.048	1	1	0.048
Isoform 1 of Ephrin type-A receptor 5	EPHA5	IPI00008290,IPI00215945	114760	2	1	0.013	1	1	0.013	1	1	0.013
Isoform 2 of Ly6/PLAUR domain-containing protein 6B	LYPD6B	IPI00217542,IPI00885150	23321.3	2	1	0.072	1	1	0.072	1	1	0.072
HLA class I histocompatibility antigen, Cw-2 alpha chain	HLA-C	IPI00472605	41076.3	1	1	0.033	2	1	0.033	1	1	0.033
Isoform 3 of UPF0663 transmembrane protein C17orf28	C17orf28	IPI00247634,IPI00607714,IPI00783706	63228.8	1	1	0.036	0	0	0	0	0	0
Semaphorin 3F variant	SEMA3F	IPI00556643	85046.1	2	1	0.016	1	1	0.016	1	1	0.016
IGKV1-5 protein	IGKV1-5	IPI00419424,IPI00430808,IPI00550731	26216.6	0	0	0	1	1	0.054	1	1	0.054
Transaldolase	TALDO1	IPI00744692	37523.7	0	0	0	0	0	0	2	2	0.071
Methylosome protein 50	WDR77	IPI00012202	36705.2	1	1	0.041	0	0	0	1	1	0.041
Arylamine N-acetyltransferase 1	NAT1	IPI00644361	33882.1	0	0	0	0	0	0	1	1	0.052
V-type proton ATPase subunit G 1	ATP6V1G1	IPI00025285	13739.7	0	0	0	1	1	0.19	0	0	0
Ras-related protein Rab-11B	RAB11B	IPI00020436	24471	1	1	0.055	1	1	0.096	0	0	0
Isoform 1 of Nicastrin	NCSTN	IPI00021983,IPI00375688,IPI00514793,IPI00514877	78393.9	2	1	0.041	1	1	0.041	1	1	0.017
Putative uncharacterized protein DKFZp451D234	USO1	IPI00031583	109171	1	1	0.02	0	0	0	0	0	0
Secreted frizzled-related protein 1	SFRP1	IPI00749245	35368.3	3	2	0.15	1	1	0.086	0	0	0
Isoform 1 of Alpha-(1,3)-fucosyltransferase	FUT6	IPI00021384,IPI00414138	41842.7	1	1	0.028	1	1	0.045	0	0	0
Peptidase M20 domain-containing protein 2	PM20D2	IPI00217852	47758.7	1	1	0.046	1	1	0.046	0	0	0
Importin-9	IPO9	IPI00185146	115946	0	0	0	1	1	0.029	0	0	0
Isoform 1 of Periostin	POSTN	IPI00007960,IPI00218585,IPI00410241,IPI00641231,IPI00873848,IPI00910262	93300	2	1	0.017	0	0	0	1	1	0.017
Importin-7	IPO7	IPI00007402	119502	1	1	0.015	2	2	0.031	0	0	0
Single-stranded DNA-binding protein, mitochondrial	SSBP1	IPI00029744	17241.7	2	1	0.1	2	2	0.1	0	0	0
Isoform 2 of E3 ubiquitin-protein ligase LRSAM1	LRSAM1	IPI00289113,IPI00300805	80411.7	2	1	0.042	2	2	0.059	0	0	0
Isoform 2 of cAMP-dependent protein kinase catalytic subunit beta	PRKACB	IPI00376119,IPI00395654,IPI00514131,IPI00645788,IPI00737155,IPI00737651,IPI00738231,IPI00739094,IPI00739595	46219.8	1	1	0.03	1	1	0.03	0	0	0
Isoform 1 of GDNF family receptor alpha-2	GFRA2	IPI00011732	51526.2	0	0	0	2	2	0.071	1	1	0.039
EXTL2 protein (Fragment)	EXTL2	IPI00002732	37563.9	2	2	0.085	0	0	0	1	1	0.033
ubiquitin-conjugating enzyme E2D 2 isoform 2	UBE2D2	IPI00019932,IPI00026965,IPI00332376,IPI00375142,IPI00478393,IPI00749013,IPI00873993	13617.4	0	0	0	1	1	0.2	0	0	0
Isoform 1 of Myosin-10	MYH10	IPI00397526,IPI00479307,IPI00790503	228987	0	0	0	0	0	0	1	1	0.012
Thioredoxin domain-containing protein 5	TXNDC5;MUTED	IPI00171438,IPI00395646	47611.1	1	1	0.053	1	1	0.021	0	0	0
galactosylceramidase isoform a precursor	GALC	IPI00008790,IPI00872350,IPI00909324	77048.8	1	1	0.029	1	1	0.029	0	0	0
isopentenyl-diphosphate delta isomerase	IDI1	IPI00220014	32468.3	1	1	0.042	0	0	0	0	0	0
Complement component C8 alpha chain	C8A	IPI00011252	65145.8	1	1	0.022	1	1	0.031	0	0	0
Biliverdin reductase A	BLVRA	IPI00294158	33411	1	1	0.084	0	0	0	0	0	0
Isoform 2 of Protein Wnt-5a	WNT5A	IPI00013178,IPI00795811	40868.1	2	1	0.044	0	0	0	1	1	0.027
Isoform 2 of ADP-dependent glucokinase	ADPGK	IPI00329593,IPI00556385	53942.4	0	0	0	1	1	0.026	1	1	0.026
Seryl-tRNA synthetase, cytoplasmic	SARS	IPI00220637,IPI00514587	58760.6	1	1	0.027	0	0	0	1	1	0.056
cDNA FLJ57754, highly similar to Homo sapiens profilin 2 (PFN2), transcript variant 2, mRNA	PFN2	IPI00107555,IPI00219468,IPI00795892	20822.6	1	1	0.074	0	0	0	2	1	0.074
NEDD8	NEDD8	IPI00020008,IPI00873768	9054	0	0	0	3	2	0.35	0	0	0
Copine-1	CPNE1	IPI00018452,IPI00852917,IPI00894409,IPI00917016	59040.6	2	1	0.037	2	1	0.037	0	0	0
Protein FAM20B	FAM20B	IPI00006657	46415.4	3	1	0.046	1	1	0.046	0	0	0
cDNA FLJ60317, highly similar to Aminoacylase-1	ACY1	IPI00009268,IPI00788719,IPI00792542	55975.8	2	1	0.046	1	1	0.046	0	0	0
N-acylsphingosine amidohydrolase 1 isoform b	ASAH1	IPI00418446	46487.5	3	1	0.061	0	0	0	0	0	0
Isoform 1 of Metal transporter CNNM3	CNNM3	IPI00168565,IPI00386115,IPI00641658	76102.5	2	1	0.045	2	1	0.045	0	0	0
Pyridoxine-5'-phosphate oxidase	PNPO	IPI00018272,IPI00792667,IPI00793232	29970.2	1	1	0.073	2	1	0.073	0	0	0
Isoform 5 of Protein prune homolog	PRUNE	IPI00028177,IPI00155261,IPI00166931,IPI00645222,IPI00645747,IPI00895809,IPI00895854	26650.6	1	1	0.071	0	0	0	0	0	0
Isoform 3 of Formin-binding protein 1-like	FNBP1L	IPI00015580,IPI00028718,IPI00607808,IPI00646028,IPI00807364	63555.2	2	1	0.038	2	1	0.038	0	0	0
Matrix metalloproteinase-9	MMP9	IPI00027509	78382.6	2	1	0.021	1	1	0.021	0	0	0
Rho-related GTP-binding protein RhoC	RHOC	IPI00027434,IPI00552834,IPI00643368,IPI00647268	21988.7	1	1	0.12	1	1	0.12	0	0	0
Isoform 2 of Protein enabled homolog	ENAH	IPI00374054,IPI00411623,IPI00871394	63906.9	1	1	0.049	1	1	0.049	0	0	0
Ras-related protein Rab-35	RAB35	IPI00300096	23007.2	2	1	0.09	1	1	0.09	0	0	0
Isoform 1 of 3,2-trans-enoyl-CoA isomerase, mitochondrial	DCI	IPI00300567	32798.5	2	1	0.063	1	1	0.063	0	0	0
Isoform 5 of Uncharacterized protein C1orf175	C1orf175	IPI00470802,IPI00845338,IPI00845455	148741	2	1	0.0081	2	1	0.0081	0	0	0
Karyopherin alpha 6	KPNA6	IPI00514894,IPI00747764	38466.4	2	1	0.052	2	1	0.052	0	0	0
Gamma-interferon-inducible lysosomal thiol reductase	IFI30	IPI00007853,IPI00871537	29131.2	1	1	0.1	2	1	0.1	0	0	0
Isoform 2 of 3-hydroxybutyrate dehydrogenase type 2	BDH2	IPI00446769,IPI00607799	19191.7	1	1	0.12	2	1	0.12	0	0	0
Isoform Long of Eukaryotic translation initiation factor 4H	EIF4H	IPI00014263	27368	2	1	0.12	2	1	0.12	0	0	0
Histone H3.1	HIST1H3C;HIST1H3F;HIST1H3G;HIST1H3J;HIST1H3B;HIST1H3H;HIST1H3I;HIST1H3D;HIST1H3A;HIST1H3E;HIST1H2AD	IPI00465070,IPI00784001	15386.7	2	1	0.24	1	1	0.24	0	0	0
Translin	TSN	IPI00018768,IPI00916061,IPI00917623	26165.4	0	0	0	2	1	0.088	2	1	0.088
Isoform C of Fibulin-1	FBLN1	IPI00296537,IPI00889740	74413.8	0	0	0	2	1	0.029	2	1	0.029
Semaphorin-3E	SEMA3E	IPI00004494	89211.5	2	1	0.012	0	0	0	2	1	0.012
cDNA FLJ55574, highly similar to Calnexin	CANX	IPI00020984	71486.8	2	1	0.016	0	0	0	2	1	0.024
Isoform Long of Probable phospholipid-transporting ATPase IA	ATP8A1	IPI00032402,IPI00221038,IPI00874133	131356	0	0	0	0	0	0	1	1	0.0077
40S ribosomal protein S10	RPS10	IPI00008438,IPI00398673,IPI00478810,IPI00749512	18880.3	2	1	0.055	0	0	0	0	0	0
Isoform 1 of Hexokinase-1	HK1	IPI00018246,IPI00220663,IPI00220665,IPI00220667,IPI00903226	102470	1	1	0.013	0	0	0	1	1	0.016
Isoform 1 of Malignant T cell amplified sequence 1	MCTS1	IPI00179026,IPI00645446,IPI00900380	20537.9	1	1	0.11	0	0	0	1	1	0.094
Keratin, type I cytoskeletal 16	KRT16	IPI00217963	51251	0	0	0	0	0	0	1	1	0.038
Myosin-reactive immunoglobulin kappa chain variable region (Fragment)		IPI00384401	11743.5	0	0	0	0	0	0	1	1	0.17
Isoform 1 of V-set and transmembrane domain-containing protein 2-like protein	VSTM2L	IPI00028685,IPI00555977	22331	0	0	0	3	3	0.25	0	0	0
GUGU beta form	FETUB	IPI00552199,IPI00553061,IPI00743766	37839.3	2	1	0.052	0	0	0	0	0	0
Serum paraoxonase/lactonase 3	PON3	IPI00299778	39590	2	1	0.085	0	0	0	0	0	0
Isoform 2 of Ubiquitin conjugation factor E4 A	UBE4A	IPI00028957,IPI00556075,IPI00807340	123509	1	1	0.015	1	1	0.015	0	0	0
Actin-related protein 2/3 complex subunit 1A	ARPC1A	IPI00333068	41551.2	2	1	0.043	0	0	0	0	0	0
similar to hCG32468	LOC645277	IPI00740275,IPI00889101	22237.3	0	0	0	0	0	0	1	1	0.05
Arylsulfatase G	ARSG	IPI00402293,IPI00910119	57042.6	3	1	0.032	0	0	0	0	0	0
ATP-dependent RNA helicase A	DHX9	IPI00844578	140944	2	2	0.022	0	0	0	0	0	0
TBC1 domain family member 22B	TBC1D22B	IPI00002515,IPI00871168	59064.9	2	1	0.018	0	0	0	0	0	0
Ubiquitin-fold modifier 1	UFM1	IPI00010207	9099.9	2	1	0.41	0	0	0	0	0	0
Glutathione S-transferase omega-1	GSTO1	IPI00019755,IPI00513927,IPI00642936	27549.2	1	1	0.033	0	0	0	0	0	0
RAN binding protein 5	IPO5	IPI00514205	14219.8	0	0	0	1	1	0.2	0	0	0
Ras-related protein Rab-21	RAB21	IPI00007755	24329.9	0	0	0	0	0	0	3	1	0.049
Isoform 2 of Titin	TTN	IPI00023283,IPI00179357,IPI00375498,IPI00375499,IPI00412307,IPI00455173,IPI00759542,IPI00759613,IPI00759637,IPI00759754	3.80551e+06	0	0	0	0	0	0	1	1	0.00034
Exportin-7	XPO7	IPI00302458,IPI00795569,IPI00855940	123895	1	1	0.015	1	1	0.015	1	1	0.015
Carboxypeptidase B	CPB1	IPI00009826,IPI00795311,IPI00796280	47350.3	1	1	0.031	1	1	0.031	1	1	0.031
14 kDa protein	PDIA3	IPI00893541	13501.7	1	1	0.11	1	1	0.11	1	1	0.11
Lysyl-tRNA synthetase	KARS	IPI00014238,IPI00307092,IPI00445108	68032.4	1	1	0.018	1	1	0.018	1	1	0.018
Maleylacetoacetate isomerase	GSTZ1	IPI00013809,IPI00472241,IPI00556579,IPI00854711,IPI00874143	24164.9	1	1	0.093	0	0	0	1	1	0.093
Cytochrome c oxidase subunit VIb isoform 1	COX6B1	IPI00216085,IPI00797738	10174.3	1	1	0.21	1	1	0.13	0	0	0
60S acidic ribosomal protein P2	RPLP2	IPI00008529	11647.4	1	1	0.14	1	1	0.14	1	1	0.14
Glycylpeptide N-tetradecanoyltransferase 2	NMT2	IPI00030223,IPI00218830,IPI00329692,IPI00477856,IPI00478260	56964	1	1	0.028	1	1	0.028	1	1	0.028
26S proteasome non-ATPase regulatory subunit 12	PSMD12	IPI00185374	52888.2	1	1	0.029	1	1	0.029	1	1	0.029
Pleiotrophin	PTN	IPI00412264,IPI00873594	18924.1	1	1	0.095	1	1	0.14	1	1	0.14
Ras-related protein Rab-18	RAB18	IPI00014577,IPI00478787,IPI00479988,IPI00844361	22959.5	1	1	0.068	1	1	0.068	1	1	0.068
84 kDa protein	-	IPI00787071	83848.1	1	1	0.014	0	0	0	1	1	0.014
Ig lambda chain V-III region SH		IPI00382436	11374.6	1	1	0.17	1	1	0.17	1	1	0.17
Beta-defensin 127	DEFB127	IPI00030785	11324.8	1	1	0.11	1	1	0.11	1	1	0.11
Ig kappa chain V-I region BAN		IPI00385555	11822.3	1	1	0.17	1	1	0.17	1	1	0.17
Isoform 1 of ADP-ribose pyrophosphatase, mitochondrial	NUDT9	IPI00031558,IPI00415040	39107.5	1	1	0.071	0	0	0	1	1	0.026
Torsin-1A-interacting protein 2	TOR1AIP2	IPI00168878	51245.1	0	0	0	1	1	0.045	1	1	0.045
UV excision repair protein RAD23 homolog B	RAD23B	IPI00008223,IPI00642549	43153.1	0	0	0	1	1	0.027	2	2	0.073
Isoform 2 of Basic leucine zipper and W2 domain-containing protein 1	BZW1	IPI00180128,IPI00785096,IPI00915826,IPI00916112,IPI00916463,IPI00916503,IPI00917597	40522	2	2	0.14	1	1	0.074	0	0	0
dynactin 2	DCTN2	IPI00220503,IPI00789792	44802.3	2	2	0.12	1	1	0.069	0	0	0
Tissue factor pathway inhibitor 2	TFPI2	IPI00009198	26916.9	2	2	0.15	1	1	0.085	0	0	0
Isoform 1 of Proton-coupled amino acid transporter 1	SLC36A1	IPI00413420,IPI00456657	53059.8	0	0	0	0	0	0	1	1	0.032
Charged multivesicular body protein 5	CHMP5	IPI00100796	24553.8	2	2	0.2	1	1	0.073	0	0	0
Isoform 1 of NEDD9-interacting protein with calponin homology and LIM domains	MICAL1	IPI00157757,IPI00643917	117858	1	1	0.022	2	2	0.045	0	0	0
tumor protein D52 isoform 2	TPD52	IPI00619951,IPI00619958,IPI00796527,IPI00873344,IPI00896474	22459.4	1	1	0.048	0	0	0	2	2	0.12
Anosmin-1	KAL1	IPI00011174	76092.8	0	0	0	0	0	0	2	2	0.035
Bis(5'-nucleosyl)-tetraphosphatase [asymmetrical]	NUDT2	IPI00221231	16811.6	1	1	0.095	0	0	0	1	1	0.095
proteasome 26S ATPase subunit 6	PSMC6	IPI00021926	45781.1	1	1	0.035	0	0	0	1	1	0.035
Tubulin polymerization-promoting protein family member 2	TPPP2	IPI00184564	18442.1	0	0	0	0	0	0	2	2	0.15
LAMA5 protein	LAMA5	IPI00477868,IPI00783758	61238.5	1	1	0.029	0	0	0	2	2	0.05
DnaJ (Hsp40) homolog, subfamily A, member 4 isoform 1	DNAJA4	IPI00465105,IPI00794825,IPI00853174	47945.7	2	2	0.085	1	1	0.045	0	0	0
cDNA FLJ56474, highly similar to Histone deacetylase 6	HDAC6	IPI00005711	132762	1	1	0.018	1	1	0.02	0	0	0
Monocarboxylate transporter 1	SLC16A1	IPI00024650,IPI00643709,IPI00646589,IPI00910164	53942	0	0	0	1	1	0.024	1	1	0.024
Isoform 1 of Putative adenosylhomocysteinase 2	AHCYL1	IPI00182938,IPI00441992,IPI00479201,IPI00872261	58933.5	2	2	0.077	0	0	0	1	1	0.025
Isoform 1 of Tropomyosin alpha-4 chain	TPM4	IPI00010779,IPI00216975,IPI00910322	28504.4	2	2	0.12	1	1	0.04	0	0	0
Coatomer subunit beta	COPB1	IPI00295851	107128	1	1	0.012	1	1	0.022	0	0	0
Secretoglobin family 1D member 2	SCGB1D2	IPI00001469	9907.5	0	0	0	0	0	0	1	1	0.1
UPF0556 protein C19orf10	C19orf10	IPI00056357	18776.9	0	0	0	0	0	0	1	1	0.087
Cadherin EGF LAG seven-pass G-type receptor 2	CELSR2	IPI00015346	317432	0	0	0	0	0	0	1	1	0.0082
LanC-like protein 1	LANCL1	IPI00005724	45266.8	0	0	0	1	1	0.053	0	0	0
Isoform 1 of Netrin-4	NTN4	IPI00328091,IPI00385236,IPI00472613	70052.3	0	0	0	1	1	0.033	1	1	0.033
adaptor-related protein complex 1, gamma 1 subunit isoform a	AP1G1	IPI00293396,IPI00643591,IPI00909354	91707.6	1	1	0.033	1	1	0.033	0	0	0
NEDD8-activating enzyme E1 catalytic subunit	UBA3	IPI00328154,IPI00375533	51835.4	1	1	0.048	0	0	0	1	1	0.052
Ectonucleoside triphosphate diphosphohydrolase 5	ENTPD5	IPI00215952	47499.8	0	0	0	1	1	0.028	1	1	0.028
Putative uncharacterized protein ENSP00000375035		IPI00735451	12656.9	1	1	0.11	1	1	0.11	0	0	0
Isoform 2 of Leucine-rich repeat flightless-interacting protein 1	LRRFIP1	IPI00006207,IPI00382733,IPI00785113	86385.2	2	2	0.038	0	0	0	0	0	0
Prolargin	PRELP	IPI00020987	43794.4	0	0	0	1	1	0.034	1	1	0.034
Osteoclast-stimulating factor 1	OSTF1	IPI00414836,IPI00903255	23769.7	1	1	0.056	0	0	0	0	0	0
Laminin subunit alpha-1	LAMA1	IPI00375294	337134	1	1	0.0078	1	1	0.0078	0	0	0
Cytokine receptor-like factor 1	CRLF1	IPI00289561,IPI00871160	46284.2	1	1	0.04	2	1	0.04	0	0	0
Isoleucyl-tRNA synthetase, cytoplasmic	IARS	IPI00644127,IPI00877938,IPI00910980	144944	2	1	0.014	1	1	0.014	0	0	0
Isoform 1 of Codanin-1	CDAN1	IPI00217439,IPI00386747	134036	1	1	0.009	1	1	0.009	0	0	0
ADP-ribosylation factor-like protein 1	ARL1	IPI00219518,IPI00791961,IPI00908516	20400.2	2	1	0.088	1	1	0.088	0	0	0
Putative uncharacterized protein CADPS2	CADPS2	IPI00328826,IPI00384264,IPI00550275,IPI00873837	145582	2	1	0.011	1	1	0.011	0	0	0
Isoform 1 of NHL repeat-containing protein 2	NHLRC2	IPI00301051	79427.5	1	1	0.034	1	1	0.034	0	0	0
Dual specificity mitogen-activated protein kinase kinase 2	MAP2K2	IPI00003783,IPI00219604,IPI00795187,IPI00797850	44407.2	2	1	0.055	1	1	0.055	0	0	0
Isoform 1 of Nuclear autoantigenic sperm protein	NASP	IPI00179953,IPI00219821,IPI00332499,IPI00514504,IPI00639912	85217.5	2	1	0.029	0	0	0	0	0	0
Isoform 2 of Podocalyxin-like protein 2	PODXL2	IPI00291300,IPI00419595	56714.4	0	0	0	1	1	0.053	0	0	0
Isoform 1 of Myoferlin	MYOF	IPI00021048,IPI00216268,IPI00216269,IPI00385318,IPI00645867	234698	1	1	0.0087	1	1	0.0087	0	0	0
Endocrine transmitter regulatory protein	SYTL4	IPI00060201	76235.4	2	1	0.022	1	1	0.022	0	0	0
Eukaryotic translation initiation factor 3 subunit K	EIF3K	IPI00033143	25042.4	2	1	0.073	1	1	0.073	0	0	0
UDP-glucose:glycoprotein glucosyltransferase 2	UGCGL2	IPI00024467,IPI00844263	174710	1	1	0.0092	2	1	0.0092	0	0	0
Matrilin-3	MATN3	IPI00005690,IPI00893271	52798.5	1	1	0.041	0	0	0	0	0	0
Gamma-aminobutyric acid receptor-associated protein	GABARAP	IPI00027253,IPI00027733,IPI00910716	13900.6	2	1	0.15	1	1	0.15	0	0	0
Interleukin-1 receptor type I	IL1R1	IPI00027508,IPI00915990,IPI00916618,IPI00917338,IPI00917872	65386	1	1	0.028	0	0	0	0	0	0
Isoform Alpha-1 of Protein phosphatase 1A	PPM1A	IPI00020950,IPI00216196,IPI00900291	42429.4	1	1	0.047	2	1	0.047	0	0	0
Isoform 1 of Actin filament-associated protein 1-like 2	AFAP1L2	IPI00181905,IPI00455138,IPI00902986	91283.3	1	1	0.017	2	1	0.017	0	0	0
serum amyloid A2 isoform a	SAA2;SAA1	IPI00006146,IPI00552578,IPI00895943	13509.7	2	1	0.11	1	1	0.11	0	0	0
Small nuclear ribonucleoprotein Sm D1	SNRPD1	IPI00302850,IPI00903286	13263.9	2	1	0.17	1	1	0.17	0	0	0
Glycolipid transfer protein domain-containing protein 1	GLTPD1	IPI00455408,IPI00903273	24347.2	1	1	0.065	1	1	0.065	0	0	0
Isoform DPI of Desmoplakin	DSP	IPI00013933,IPI00217182	331763	1	1	0.01	2	1	0.01	0	0	0
C10orf76 protein (Fragment)	C10orf76	IPI00375664,IPI00646323	23659.3	1	1	0.078	1	1	0.078	0	0	0
Cleavage and polyadenylation specificity factor subunit 5	NUDT21	IPI00646917	26210.1	1	1	0.13	2	1	0.13	0	0	0
Isoform 1 of Ephrin-A4	EFNA4	IPI00005125,IPI00220004,IPI00377018	22368.5	1	1	0.075	1	1	0.075	0	0	0
Isoform 1 of Multivesicular body subunit 12A	FAM125A	IPI00744702,IPI00787031,IPI00788162	28766.1	2	1	0.055	1	1	0.055	0	0	0
Phosphomannomutase 2	PMM2	IPI00006092	28065.4	1	1	0.1	2	1	0.1	0	0	0
SLC5A1 protein (Fragment)	SLC5A1	IPI00010866	74105.1	1	1	0.022	1	1	0.022	0	0	0
Toll-like receptor 2	TLR2	IPI00019006	89824.3	1	1	0.022	1	1	0.022	0	0	0
Beta-defensin 108B	DEFB108B	IPI00172575	8308	2	1	0.22	1	1	0.22	0	0	0
Folate receptor alpha	FOLR1	IPI00441498	29800.5	2	1	0.12	1	1	0.12	0	0	0
Isoform 1 of Hydroxyacyl-coenzyme A dehydrogenase, mitochondrial	HADH	IPI00294398,IPI00298406,IPI00902588	34260.1	1	1	0.096	1	1	0.096	0	0	0
cDNA FLJ61651, highly similar to Protein transport protein Sec24A	SEC24A	IPI00221338,IPI00873472	96257.5	1	1	0.013	2	1	0.013	0	0	0
BAG family molecular chaperone regulator 5	BAG5	IPI00007731,IPI00556027	51183	1	1	0.051	2	1	0.051	0	0	0
Isoform 1 of Kinesin light chain 4	KLC4	IPI00398812,IPI00743879	68622.1	0	0	0	2	1	0.047	0	0	0
Isoform 1 of Platelet-derived growth factor C	PDGFC	IPI00099977	39011.3	0	0	0	1	1	0.038	1	1	0.038
Beta-defensin 118	DEFB118	IPI00044460	13595.7	0	0	0	1	1	0.089	0	0	0
Carbohydrate sulfotransferase 14	CHST14	IPI00044326	42980	1	1	0.035	0	0	0	1	1	0.035
similar to LOC147645 protein	LOC147645	IPI00328960,IPI00739029,IPI00887996	91608.1	2	1	0.024	0	0	0	1	1	0.024
Amphoterin-induced protein 2	AMIGO2	IPI00238262	57917.2	1	1	0.029	0	0	0	2	1	0.029
Ig kappa chain V-I region Wes		IPI00003470	11590	1	1	0.17	0	0	0	2	1	0.17
Isoform 2 of C3 and PZP-like alpha-2-macroglobulin domain-containing protein 8	CPAMD8	IPI00291807	199105	1	1	0.0066	0	0	0	1	1	0.0066
Guanine nucleotide-binding protein G(I)/G(S)/G(O) subunit gamma-12	GNG12	IPI00221232	7988.6	1	1	0.22	0	0	0	1	1	0.22
V1-13 protein (Fragment)	IGLV1-40	IPI00789259	10317.3	2	1	0.3	0	0	0	1	1	0.3
Aldose 1-epimerase	GALM	IPI00060200,IPI00917473	37747.2	1	1	0.07	0	0	0	0	0	0
Protein SEC13 homolog	SEC13	IPI00479141	35521.6	2	2	0.13	0	0	0	0	0	0
Lysozyme-like protein 6	LYZL6	IPI00007010	16939	0	0	0	1	1	0.18	0	0	0
UDP-GlcNAc:betaGal beta-1,3-N-acetylglucosaminyltransferase 3	B3GNT3	IPI00896550	42516.9	1	1	0.03	0	0	0	0	0	0
Importin subunit alpha-1	KPNA1	IPI00303292	60232	0	0	0	1	1	0.039	0	0	0
Isoform 3A of Desmocollin-3	DSC3	IPI00031549,IPI00218928	99952.6	1	1	0.0089	0	0	0	0	0	0
Calcium-binding protein 39	CAB39	IPI00032561	39853.2	0	0	0	0	0	0	1	1	0.032
Frizzled-7	FZD7	IPI00024012	63602.9	1	1	0.038	0	0	0	0	0	0
Thioredoxin-like protein 1	TXNL1	IPI00305692,IPI00642032	32233.4	1	1	0.08	0	0	0	0	0	0
Platelet-activating factor acetylhydrolase IB subunit gamma	PAFAH1B3	IPI00014808	25715.6	0	0	0	1	1	0.1	1	1	0.039
Isoform Long of Spectrin beta chain, brain 1	SPTBN1	IPI00005614,IPI00328230,IPI00333015,IPI00871932	274595	3	3	0.02	0	0	0	0	0	0
Isoform 2 of Myosin-VI	MYO6	IPI00008455,IPI00069126,IPI00642722,IPI00816452,IPI00816461,IPI00844172	146036	0	0	0	0	0	0	1	1	0.01
Isoform 1 of Kinesin heavy chain isoform 5C	KIF5C	IPI00028561	109480	0	0	0	0	0	0	3	2	0.034
Tyrosyl-tRNA synthetase, cytoplasmic	YARS	IPI00007074	59127.1	0	0	0	2	1	0.045	0	0	0
Isoform 2 of AP-2 complex subunit alpha-2	AP2A2	IPI00016621,IPI00914938	104074	2	1	0.03	0	0	0	0	0	0
Isoform 3 of Transmembrane channel-like protein 5	TMC5	IPI00220470,IPI00432771,IPI00470897,IPI00644372,IPI00902696	87779.5	2	2	0.037	0	0	0	0	0	0
Isoform 1 of Myotubularin-related protein 5	SBF1	IPI00029446,IPI00218397,IPI00744529,IPI00853090,IPI00855761	208297	1	1	0.0054	1	1	0.0054	1	1	0.0054
Protein S100-A12	S100A12	IPI00218131	10557.4	0	0	0	1	1	0.22	0	0	0
Vimentin	VIM	IPI00418471	53634.6	0	0	0	0	0	0	1	1	0.021
40S ribosomal protein S9	RPS9	IPI00221088,IPI00847192,IPI00879238	22574.5	2	1	0.046	0	0	0	0	0	0
Myotrophin	MTPN;LUZP6	IPI00179589	14328.3	1	1	0.077	0	0	0	0	0	0
Isoform 1 of Sex hormone-binding globulin	SHBG	IPI00023019	43762.6	0	0	0	2	1	0.06	0	0	0
TBC1D4 protein	TBC1D4	IPI00220901	146592	2	1	0.011	0	0	0	0	0	0
Isoform 5 of Glycogen debranching enzyme	AGL	IPI00219065,IPI00219066,IPI00328318,IPI00514126,IPI00878798	172612	0	0	0	0	0	0	1	1	0.0079
proteasome 26S non-ATPase subunit 13 isoform 2	PSMD13	IPI00375380,IPI00549672	42924.9	1	1	0.058	0	0	0	0	0	0
Trypsin-X3	TRYX3	IPI00217821	37544.8	0	0	0	2	1	0.078	0	0	0
Isoform 1 of Signal transducer and activator of transcription 6	STAT6	IPI00030782,IPI00792907	94118.9	1	1	0.03	0	0	0	0	0	0
Alpha-1,6-mannosylglycoprotein 6-beta-N-acetylglucosaminyltransferase A	MGAT5	IPI00020407	84526.8	2	1	0.016	0	0	0	0	0	0
Isoform 2 of 6-phosphofructokinase, muscle type	PFKM	IPI00219585,IPI00465179,IPI00743142	81758.5	1	1	0.016	0	0	0	0	0	0
Syndecan-1	SDC1	IPI00002441,IPI00892674,IPI00893400	32458.3	0	0	0	0	0	0	3	1	0.055
Similar to Ankyrin repeat domain-containing protein 26. Isoform 2	CCDC144B	IPI00783732-R	79051.9	1	1	0.015	0	0	0	0	0	0
Azurocidin	AZU1	IPI00022246	26867.6	1	1	0.052	0	0	0	0	0	0
Tyrosine-protein phosphatase non-receptor type 23	PTPN23	IPI00034006,IPI00910156	178957	1	1	0.013	1	1	0.013	0	0	0
Isoform p150 of Dynactin subunit 1	DCTN1	IPI00029485,IPI00219114,IPI00465112,IPI00872359,IPI00873712,IPI00914026,IPI00916757,IPI00917166,IPI00917681	141680	1	1	0.013	1	1	0.013	0	0	0
Toll-interacting protein	TOLLIP	IPI00100154,IPI00654582	30263.4	1	1	0.058	0	0	0	0	0	0
Isoform 1 of Cystathionine gamma-lyase	CTH	IPI00031557,IPI00221301,IPI00908512	44490.5	1	1	0.049	1	1	0.049	0	0	0
Beta-centractin	ACTR1B	IPI00029469	42276.4	1	1	0.043	1	1	0.043	0	0	0
Splicing factor 3B subunit 1	SF3B1	IPI00026089	145802	1	1	0.015	1	1	0.015	0	0	0
Isoform 2 of Myeloma overexpressed gene 2 protein	MYEOV2	IPI00890829	8625.8	1	1	0.26	1	1	0.26	0	0	0
Sclerostin domain-containing protein 1	SOSTDC1	IPI00479196,IPI00640854	23288.6	1	1	0.12	1	1	0.12	0	0	0
cDNA FLJ54492, highly similar to Eukaryotic translation initiation factor 4B	EIF4B	IPI00012079,IPI00798302,IPI00908588	69710.4	1	1	0.041	1	1	0.041	0	0	0
Isoform 5 of Dynamin-1-like protein	DNM1L	IPI00037283,IPI00146935,IPI00235412,IPI00473085,IPI00555883,IPI00871742	79093.2	1	1	0.03	1	1	0.024	0	0	0
cDNA FLJ53888, highly similar to Insulin-like growth factor-binding proteincomplex acid labile chain	IGFALS	IPI00020996	70205.4	1	1	0.023	0	0	0	0	0	0
Isoform 1 of Torsin-3A	TOR3A	IPI00301631,IPI00737378	46182.3	1	1	0.04	0	0	0	0	0	0
Eukaryotic translation initiation factor 3 subunit A	EIF3A	IPI00029012	166557	1	1	0.01	0	0	0	0	0	0
C-terminal-binding protein 1	CTBP1	IPI00012835,IPI00554626	47517.4	1	1	0.075	1	1	0.075	0	0	0
Charged multivesicular body protein 7	CHMP7	IPI00395463,IPI00789431,IPI00910996	50893.5	1	1	0.035	1	1	0.035	0	0	0
Isoform 1 of Gamma-glutamylcyclotransferase	GGCT	IPI00031564,IPI00916612	20990	1	1	0.12	1	1	0.053	0	0	0
Isoform GN-1 of Glycogenin-1	GYG1	IPI00556308	37461	1	1	0.11	1	1	0.11	0	0	0
Isoform 1 of InaD-like protein	INADL	IPI00304064,IPI00873428,IPI00873708	196351	1	1	0.012	0	0	0	0	0	0
ADAM 15	ADAM15	IPI00013302,IPI00420067,IPI00420068,IPI00420069,IPI00420070,IPI00742904,IPI00843806	87698.9	1	1	0.02	0	0	0	0	0	0
Isoform 1 of Lysophosphatidic acid phosphatase type 6	ACP6	IPI00099838,IPI00556344	48869.3	1	1	0.049	1	1	0.049	0	0	0
Isoform B of Serine/threonine-protein kinase 24	STK24	IPI00002212,IPI00335281,IPI00552426,IPI00640104,IPI00872754,IPI00909904	49292.6	1	1	0.034	1	1	0.034	0	0	0
UV excision repair protein RAD23 homolog A	RAD23A	IPI00008219	39591.1	1	1	0.083	1	1	0.083	0	0	0
Vigilin	HDLBP	IPI00022228,IPI00442135,IPI00443983,IPI00894047,IPI00894287	141440	1	1	0.017	1	1	0.017	0	0	0
Isoform 1 of Parkin coregulated gene protein	PACRG	IPI00065440,IPI00410380	33324.6	1	1	0.054	1	1	0.054	0	0	0
Beta-1,3-galactosyl-O-glycosyl-glycoprotein beta-1,6-N-acetylglucosaminyltransferase	GCNT1	IPI00295368	49781.9	1	1	0.03	1	1	0.03	0	0	0
Heat shock factor-binding protein 1	HSBP1	IPI00026052	8626.8	1	1	0.25	0	0	0	0	0	0
cAMP-dependent protein kinase type II-beta regulatory subunit	PRKAR2B	IPI00554752	46284.7	1	1	0.031	0	0	0	0	0	0
Secernin-2	SCRN2	IPI00062266	46545.9	1	1	0.071	1	1	0.071	0	0	0
Microtubule-associated protein RP/EB family member 1	MAPRE1	IPI00017596,IPI00910350	29981.5	1	1	0.045	1	1	0.045	0	0	0
Protein transport protein Sec23A	SEC23A	IPI00017375,IPI00017376,IPI00642931,IPI00908375	86144.6	1	1	0.018	1	1	0.018	0	0	0
Sorcin	SRI	IPI00027175,IPI00414264	21658.7	1	1	0.061	1	1	0.051	0	0	0
Isoform 1 of Surfeit locus protein 4	SURF4	IPI00005737,IPI00399142,IPI00641719	30377.4	1	1	0.067	1	1	0.067	0	0	0
Isoform 1 of ADP-ribosylation factor-binding protein GGA1	GGA1	IPI00744361	70367.9	1	1	0.033	1	1	0.047	0	0	0
Thiamine-triphosphatase	THTPA	IPI00013621	25547.9	1	1	0.13	1	1	0.13	0	0	0
Isoform 4 of Tubulin-specific chaperone D	TBCD	IPI00030774,IPI00396203	138581	1	1	0.014	1	1	0.013	0	0	0
Phenylalanyl-tRNA synthetase beta chain	FARSB	IPI00300074	66114.6	1	1	0.019	1	1	0.019	0	0	0
40S ribosomal protein S5	RPS5	IPI00008433	22859	1	1	0.074	1	1	0.074	0	0	0
Isoform 1 of Eukaryotic translation initiation factor 3 subunit B	EIF3B	IPI00396370,IPI00719752	92464.8	1	1	0.023	1	1	0.023	0	0	0
Sodium/glucose cotransporter 4	SLC5A9	IPI00299501,IPI00913999	74056.8	1	1	0.022	1	1	0.022	0	0	0
Translocon-associated protein subunit delta precursor	SSR4	IPI00019385,IPI00646864,IPI00647421	20195.1	1	1	0.06	1	1	0.06	0	0	0
Thimet oligopeptidase	THOP1	IPI00549189,IPI00873442,IPI00903276	78822.6	1	1	0.028	1	1	0.032	0	0	0
Tubulin beta chain	TUBB	IPI00011654,IPI00645452,IPI00647896	49652.6	1	1	0.038	1	1	0.038	0	0	0
sperm adhesion molecule 1 isoform 1	SPAM1	IPI00170588,IPI00219717	58379	1	1	0.033	1	1	0.033	0	0	0
Isoform 1 of STE20-like serine/threonine-protein kinase	SLK	IPI00022827,IPI00247439	142680	1	1	0.017	1	1	0.017	0	0	0
Xylosyltransferase 1	XYLT1	IPI00183487	107553	1	1	0.02	1	1	0.02	0	0	0
Isoform 2 of Transmembrane glycoprotein NMB	GPNMB	IPI00001592,IPI00470529,IPI00909386	62625.2	1	1	0.032	1	1	0.032	0	0	0
Beta-Ala-His dipeptidase	CNDP1	IPI00064667,IPI00749466	56675.1	1	1	0.039	0	0	0	0	0	0
Phosphatidylinositol-5-phosphate 4-kinase type-2 gamma	PIP4K2C	IPI00152303,IPI00896381,IPI00902613	47268.9	1	1	0.036	1	1	0.033	0	0	0
Cytochrome c oxidase subunit 5A, mitochondrial	COX5A	IPI00025086	16744.5	1	1	0.2	1	1	0.2	0	0	0
Malectin	MLEC	IPI00029046,IPI00798088	32216.1	0	0	0	1	1	0.079	0	0	0
Stanniocalcin-2	STC2	IPI00008780	33230.1	1	1	0.076	0	0	0	0	0	0
Bromodomain and WD repeat-containing protein 2	BRWD2	IPI00412224	136670	1	1	0.015	1	1	0.015	0	0	0
IGKC protein	IGKC	IPI00746963	25585	1	1	0.076	1	1	0.076	0	0	0
Anti-mucin1 light chain variable region (Fragment)		IPI00827906	11603.4	1	1	0.17	1	1	0.17	0	0	0
Apolipoprotein A-II	APOA2	IPI00021854	11157.2	1	1	0.23	1	1	0.23	0	0	0
DNA damage-binding protein 1	DDB1	IPI00293464,IPI00909008,IPI00909177,IPI00909251	126952	0	0	0	1	1	0.021	1	1	0.021
Glycogen phosphorylase, muscle form	PYGM	IPI00218130,IPI00657751	97076.8	0	0	0	0	0	0	1	1	0.023
Isoform 4 of Putative thiosulfate sulfurtransferase KAT	hCG_20857	IPI00514310,IPI00607735,IPI00644969,IPI00645501,IPI00893562	13171.4	0	0	0	1	1	0.11	0	0	0
Isoform 1 of CD166 antigen	ALCAM	IPI00015102,IPI00791964,IPI00795504,IPI00807403	65085.8	0	0	0	0	0	0	1	1	0.024
UPF0454 protein C12orf49	C12orf49	IPI00015479	23575.8	0	0	0	1	1	0.063	1	1	0.063
Isoform 1 of Epidermal growth factor receptor	EGFR	IPI00018274,IPI00221346,IPI00221347,IPI00221348	134261	0	0	0	1	1	0.013	0	0	0
Barrier-to-autointegration factor	BANF1	IPI00026087,IPI00186338	10040.7	0	0	0	1	1	0.13	1	1	0.27
Isoform 1 of Phosphoinositide-3-kinase-interacting protein 1	PIK3IP1	IPI00298388,IPI00829813,IPI00893223	28229.7	0	0	0	1	1	0.084	0	0	0
Isoform 3 of Uncharacterized protein KIAA0319-like	KIAA0319L	IPI00472754,IPI00514260,IPI00749513,IPI00844309	116597	0	0	0	1	1	0.016	1	1	0.016
Transcriptional activator protein Pur-alpha	PURA	IPI00023591	34893.1	0	0	0	1	1	0.081	1	1	0.09
Suppressor of tumorigenicity protein 14	ST14	IPI00001922	94751.1	0	0	0	0	0	0	1	1	0.016
1-acyl-sn-glycerol-3-phosphate acyltransferase alpha	AGPAT1	IPI00019141	31699.1	0	0	0	0	0	0	1	1	0.074
Neural cell adhesion molecule 2	NCAM2	IPI00376427	93029.9	0	0	0	1	1	0.018	1	1	0.012
cDNA FLJ55952, highly similar to Alpha-1,6-mannosyl-glycoprotein2-beta-N- acetylglucosaminyltransfer	MGAT2	IPI00025809	52280.9	0	0	0	1	1	0.029	1	1	0.035
TCN2 protein	TCN2	IPI00386630,IPI00879436	44404.8	0	0	0	1	1	0.068	1	1	0.068
Unc-13 homolog B	UNC13B	IPI00298258,IPI00478689	184330	0	0	0	1	1	0.012	1	1	0.012
Elafin	PI3	IPI00021434	12251.1	0	0	0	1	1	0.14	1	1	0.14
Putative uncharacterized protein ENSP00000381147 (Fragment)		IPI00872368	12709.7	0	0	0	1	1	0.15	1	1	0.15
Isoform 1 of Plasminogen activator inhibitor 1 RNA-binding protein	SERBP1	IPI00410693,IPI00412714,IPI00470497,IPI00470498	44947.8	1	1	0.039	0	0	0	1	1	0.039
Isoform 1 of Lysophosphatidylcholine acyltransferase 2	LPCAT2	IPI00016418	60190.7	1	1	0.042	0	0	0	1	1	0.042
UDP-GalNAc:beta-1,3-N-acetylgalactosaminyltransferase 1	B3GALNT1	IPI00021552	39495.3	0	0	0	0	0	0	1	1	0.054
Poly(ADP-ribose) glycohydrolase ARH3	ADPRHL2	IPI00015865,IPI00844174	38929.3	1	1	0.055	0	0	0	1	1	0.055
Isoform 2 of Neutral alpha-glucosidase AB	GANAB	IPI00011454	109422	1	1	0.011	0	0	0	0	0	0
Twinfilin-2	TWF2	IPI00550917	39530.8	1	1	0.049	0	0	0	1	1	0.049
WNT1-inducible-signaling pathway protein 2	WISP2	IPI00022052,IPI00447485	26806	1	1	0.11	0	0	0	1	1	0.11
Isoform 2 of Cysteine-rich with EGF-like domain protein 1	CRELD1	IPI00101608,IPI00168896,IPI00873102	45922.8	1	1	0.04	0	0	0	1	1	0.04
Latent-transforming growth factor beta-binding protein 2	LTBP2	IPI00292150	195038	1	1	0.015	0	0	0	0	0	0
14 kDa phosphohistidine phosphatase	PHPT1	IPI00299977,IPI00513775,IPI00914536	13814.6	1	1	0.088	0	0	0	1	1	0.088
Isoform 1 of Glucosamine-6-phosphate isomerase 2	GNPDA2	IPI00550894,IPI00896466,IPI00896510	31067.7	1	1	0.11	0	0	0	0	0	0
ATP synthase subunit beta, mitochondrial	ATP5B	IPI00303476	56542.5	1	1	0.03	0	0	0	1	1	0.025
Pituitary tumor-transforming gene 1 protein-interacting protein	PTTG1IP	IPI00023974,IPI00794805,IPI00795434	20305.9	1	1	0.1	0	0	0	1	1	0.1
Superoxide dismutase [Mn], mitochondrial	SOD2	IPI00022314,IPI00607577,IPI00847322,IPI00896370,IPI00911015	24704.6	1	1	0.063	0	0	0	1	1	0.063
Aspartyl-tRNA synthetase, cytoplasmic	DARS	IPI00216951,IPI00917783	57118.7	1	1	0.022	0	0	0	1	1	0.022
Cysteine-rich protein 2	CRIP2	IPI00006034	22474.5	1	1	0.15	0	0	0	1	1	0.15
26S proteasome non-ATPase regulatory subunit 5	PSMD5	IPI00002134,IPI00909766	56179	1	1	0.026	0	0	0	1	1	0.026
Proline-rich protein 1	PROL1	IPI00009682,IPI00871684	22854	1	1	0.085	0	0	0	1	1	0.085
Proliferation-associated protein 2G4	PA2G4	IPI00299000,IPI00794875	43768.7	0	0	0	0	0	0	1	1	0.033
Calcineurin subunit B type 1	PPP3R1	IPI00027464,IPI00917487,IPI00917915	19282.4	1	1	0.059	0	0	0	0	0	0
S-adenosylmethionine synthetase isoform type-1	MAT1A	IPI00021772,IPI00513876	43629.5	0	0	0	0	0	0	1	1	0.058
junctional adhesion molecule 3 precursor	JAM3	IPI00152850,IPI00902570	39584.6	0	0	0	0	0	0	1	1	0.051
Isoform Alpha of Tumor necrosis factor ligand superfamily member 13	TNFSF12;TNFSF13	IPI00027239,IPI00218017,IPI00218935,IPI00218937,IPI00719357,IPI00797285	27415.2	1	1	0.1	0	0	0	0	0	0
cysteinyl-tRNA synthetase isoform c	CARS	IPI00027443,IPI00158625,IPI00556365,IPI00556541,IPI00745398,IPI00789371,IPI00909763	94622.2	1	1	0.028	0	0	0	0	0	0
Isoform 1 of MAP kinase-activating death domain protein	MADD	IPI00103536,IPI00107844,IPI00237706,IPI00292094,IPI00292095,IPI00873960,IPI00914530,IPI00914569,IPI00914603	183288	0	0	0	0	0	0	1	1	0.0079
Group 3 secretory phospholipase A2	PLA2G3	IPI00024578	57132.8	1	1	0.029	0	0	0	0	0	0
Glutamate--cysteine ligase catalytic subunit	GCLC	IPI00215768	72749.8	1	1	0.038	0	0	0	0	0	0
Isoform 1 of Serum paraoxonase/arylesterase 2	PON2	IPI00014958,IPI00290945,IPI00742670,IPI00844348	39380.7	0	0	0	1	1	0.068	0	0	0
5'-nucleotidase domain-containing protein 1	NT5DC1	IPI00177965,IPI00514986	51829.5	2	2	0.084	0	0	0	0	0	0
Isoform 1 of Dynamin-2	DNM2	IPI00033022,IPI00181352,IPI00218889,IPI00514550	98049.9	0	0	0	0	0	0	1	1	0.033
Isoform 1 of Cell cycle control protein 50A	TMEM30A	IPI00019381	40667.9	0	0	0	0	0	0	2	2	0.091
Rho GDP-dissociation inhibitor 2	ARHGDIB	IPI00003817,IPI00792537,IPI00792758	22970.4	1	1	0.13	0	0	0	0	0	0
cDNA FLJ55177, highly similar to Ras-related protein Ral-B	RALB	IPI00004397,IPI00444204	25948.7	2	2	0.17	0	0	0	0	0	0
glucosaminyl (N-acetyl) transferase 2, I-branching enzyme isoform A	GCNT2	IPI00166086,IPI00871624	45856.2	2	2	0.047	0	0	0	0	0	0
Galactosylgalactosylxylosylprotein 3-beta-glucuronosyltransferase 3	B3GAT3	IPI00304331,IPI00477470	37103.8	0	0	0	1	1	0.081	0	0	0
similar to hCG1820409	LOC441617	IPI00457055	60368.4	0	0	0	1	1	0.035	0	0	0
Glycogen synthase 1 (Muscle), isoform CRA_a	GYS1	IPI00157144,IPI00303868	76466.6	0	0	0	1	1	0.036	0	0	0
Isoform 1 of Clathrin interactor 1	CLINT1	IPI00291930,IPI00397519	68242.5	1	1	0.016	0	0	0	1	1	0.016
Isoform 1 of N-acetylglucosamine-1-phosphodiester alpha-N-acetylglucosaminidase	NAGPA	IPI00008303,IPI00513704,IPI00513953	56134.2	1	1	0.025	0	0	0	0	0	0
Fatty acid-binding protein, epidermal	FABP5;FABP5L7	IPI00007797	15146.4	1	1	0.1	0	0	0	0	0	0
Aldehyde oxidase	AOX1	IPI00029715,IPI00914866	147903	0	0	0	0	0	0	1	1	0.015
Isoform 1 of Atrial natriuretic peptide clearance receptor	NPR3	IPI00013826,IPI00215700	59790.9	0	0	0	1	1	0.018	0	0	0
Isoform 1 of NADH-cytochrome b5 reductase 3	CYB5R3	IPI00328415,IPI00446235,IPI00871319,IPI00879792	34218.3	0	0	0	1	1	0.09	0	0	0
Isoform 1 of UPF0584 protein KIAA1358	DKFZP434B0335	IPI00162199,IPI00893793	129676	1	1	0.011	0	0	0	0	0	0
11 kDa protein	TF	IPI00789295	11143.8	0	0	0	0	0	0	1	1	0.12
Isoform 2 of Carbohydrate kinase domain-containing protein	CARKD	IPI00645172,IPI00873027,IPI00908636	41342.1	1	1	0.049	0	0	0	0	0	0
Leucine zipper transcription factor-like protein 1	LZTFL1	IPI00299465	34575.5	0	0	0	0	0	0	1	1	0.037
Transmembrane protein 151A	TMEM151A	IPI00166719-R	51260.2	0	0	0	1	1	0.043	0	0	0
cDNA FLJ30870 fis, clone FEBRA2004237		IPI00043669	32087.9	0	0	0	0	0	0	1	1	0.078
Isoform 2 of NSFL1 cofactor p47	NSFL1C	IPI00022830,IPI00100197,IPI00376904,IPI00397571	37307.8	1	1	0.068	0	0	0	0	0	0
Isoform 1 of GLIPR1-like protein 1	GLIPR1L1	IPI00064712,IPI00746106	27134	0	0	0	1	1	0.074	0	0	0
Isoform 2 of UPF0681 protein KIAA1033	KIAA1033	IPI00164930,IPI00298991	98751	0	0	0	1	1	0.016	0	0	0
diaphanous 1 isoform 2	DIAPH1	IPI00030876,IPI00852685,IPI00884341	140500	1	1	0.013	0	0	0	0	0	0
Isoform 1 of Metalloreductase STEAP2	STEAP2	IPI00168894,IPI00434815,IPI00657800,IPI00847362,IPI00877962,IPI00885092	55977.7	0	0	0	1	1	0.027	0	0	0
Isoform 1 of AP-3 complex subunit delta-1	AP3D1	IPI00411453,IPI00411677,IPI00719680	130144	1	1	0.0095	0	0	0	0	0	0
Splicing factor 3B subunit 4	SF3B4	IPI00017339	44368.5	0	0	0	1	1	0.054	0	0	0
Apolipoprotein D	APOD	IPI00006662	21258	0	0	0	0	0	0	1	1	0.058
Ubiquitin-like modifier-activating enzyme 5	UBA5	IPI00015736,IPI00383579	44844.6	0	0	0	1	1	0.062	0	0	0
COP9 signalosome complex subunit 8	COPS8	IPI00009480,IPI00377080,IPI00872083,IPI00916030,IPI00916489	23208.1	0	0	0	2	1	0.12	0	0	0
Isoform 1 of Telomeric repeat-binding factor 1	TERF1	IPI00005539,IPI00220583,IPI00736914,IPI00889161	50228.3	0	0	0	1	1	0.036	0	0	0
Isoform 2 of Anthrax toxin receptor 2	ANTXR2	IPI00036552,IPI00375552,IPI00375555,IPI00375556	42902.2	0	0	0	2	1	0.054	0	0	0
Isoform 2 of TIP41-like protein	TIPRL	IPI00641815,IPI00745568	20196.2	0	0	0	1	1	0.12	0	0	0
Isoform B of Endothelin-converting enzyme 1	ECE1	IPI00002478,IPI00216758,IPI00216760,IPI00216762,IPI00514800	87147	0	0	0	1	1	0.031	0	0	0
Eukaryotic peptide chain release factor GTP-binding subunit ERF3A	GSPT1	IPI00218829,IPI00909083,IPI00910513	55738.7	1	1	0.048	0	0	0	0	0	0
Isoform 2 of UPF0606 protein KIAA1549	KIAA1549	IPI00787773,IPI00896475,IPI00915308,IPI00915329,IPI00915348	224257	1	1	0.0092	0	0	0	0	0	0
Moesin	MSN	IPI00219365,IPI00872814	67803.8	2	1	0.029	0	0	0	0	0	0
Isoform 2 of WAP four-disulfide core domain protein 2	WFDC2	IPI00103636,IPI00183629	8101.9	1	1	0.27	0	0	0	0	0	0
Ig lambda chain V-I region HA		IPI00382420,IPI00385254,IPI00827522,IPI00887169	11878.1	2	1	0.12	0	0	0	0	0	0
Nucleoside diphosphate kinase A	NME1;NME2	IPI00012048,IPI00375531	17130.7	2	1	0.16	0	0	0	0	0	0
Isoform 1 of BMP-2-inducible protein kinase	BMP2K	IPI00033606,IPI00337426,IPI00412057,IPI00479760,IPI00916402,IPI00916534	129153	2	1	0.01	0	0	0	0	0	0
Isoform A of Trypsin-3	PRSS3	IPI00015614,IPI00220839,IPI00385250,IPI00843764	32510.7	2	1	0.043	0	0	0	0	0	0
Isoform 2 of Proto-oncogene tyrosine-protein kinase Src	SRC	IPI00328867,IPI00641230	60571.6	2	1	0.028	0	0	0	0	0	0
Proteasome 26S non-ATPase subunit 11 variant (Fragment)	PSMD11	IPI00105598,IPI00790498	47519.4	1	1	0.028	0	0	0	0	0	0
TRM112-like protein	HSPC152	IPI00009010	14181.4	1	1	0.11	0	0	0	0	0	0
Isoform 1 of Xylosyltransferase 2	XYLT2	IPI00432723	96750	2	1	0.014	0	0	0	0	0	0
cDNA FLJ35128 fis, clone PLACE6008768, moderately similar to Insulin-like growth factor-binding prot	-	IPI00018305,IPI00444386,IPI00556155,IPI00855835,IPI00902471,IPI00903293	30307.8	2	1	0.029	0	0	0	0	0	0
SWI/SNF complex subunit SMARCC1	SMARCC1	IPI00234252	122849	2	1	0.017	0	0	0	0	0	0
Isoform 2C2A of Collagen alpha-2(VI) chain	COL6A2	IPI00220613	97402.5	1	1	0.013	0	0	0	0	0	0
Isoform OA3-293 of Leukocyte surface antigen CD47	CD47	IPI00216514,IPI00216516,IPI00374740,IPI00413696,IPI00872082	31725.9	1	1	0.027	0	0	0	0	0	0
Furin	FURIN	IPI00018387	86658.7	2	1	0.034	0	0	0	0	0	0
Neuron-specific calcium-binding protein hippocalcin	HPCA	IPI00219103,IPI00219344,IPI00395510	22410.5	2	1	0.041	0	0	0	0	0	0
Isoform 1 of Collagen alpha-5(IV) chain	COL4A5	IPI00021715,IPI00216007,IPI00377069	161031	1	1	0.012	0	0	0	0	0	0
Isoform Long of Very low-density lipoprotein receptor	VLDLR	IPI00024273,IPI00219353,IPI00385798	96080	1	1	0.036	0	0	0	0	0	0
Follistatin-related protein 3	FSTL3	IPI00025155	27643.9	0	0	0	0	0	0	1	1	0.061
Cancer/testis antigen 47	RP6-166C19.11;RP6-166C19.5;CT47.8;RP6-166C19.2;CT47.7;RP6-166C19.6;RP6-166C19.9;RP6-166C19.1;RP6-166C19.4;RP6-166C19.3;RP6-166C19.10	IPI00167090	30081.5	0	0	0	0	0	0	2	1	0.049
Cytochrome b561	CYB561	IPI00027144,IPI00794485	27542.6	0	0	0	0	0	0	1	1	0.04
Serpin B4	SERPINB4	IPI00010303,IPI00022204,IPI00307466,IPI00412407,IPI00657650,IPI00796012,IPI00796607,IPI00797364,IPI00797953	44836.9	0	0	0	0	0	0	2	1	0.026
Tubulin beta-1 chain	TUBB1	IPI00006510	50309	0	0	0	0	0	0	2	1	0.033
Protein FAM49B	FAM49B	IPI00303318,IPI00789253	36730.7	0	0	0	0	0	0	1	1	0.04
Ras-related protein Rab-7a	RAB7A	IPI00016342	23472	0	0	0	0	0	0	2	1	0.063
Isoform 1 of JmjC domain-containing histone demethylation protein 2B	JMJD1B	IPI00298935-R,IPI00748132-R,IPI00749486-R	191594	0	0	0	0	0	0	1	1	0.0057
Isoform 2 of Neurogenic locus notch homolog protein 4	NOTCH4	IPI00785109-R,IPI00792257-R,IPI00829649-R,IPI00829858-R,IPI00893634-R,IPI00893692-R,IPI00909881-R,IPI00911053-R	61243.4	0	0	0	1	1	0.014	0	0	0
Leucine-rich repeat-containing protein 66	LRRC66	IPI00470812	97762	0	0	0	0	0	0	1	1	0.0091
Isoform 1 of Protein transport protein Sec24B	SEC24B	IPI00030851,IPI00785208	137401	0	0	0	1	1	0.0087	0	0	0
ERO1-like protein alpha	ERO1L	IPI00386755,IPI00872773	54376.7	0	0	0	1	1	0.036	0	0	0
C7 protein		IPI00642632	11338.1	0	0	0	1	1	0.19	0	0	0
Protein Njmu-R1	C17orf75	IPI00029473	44604.4	0	0	0	1	1	0.028	0	0	0
Isoform 1 of 2',5'-phosphodiesterase 12	PDE12	IPI00174390,IPI00795797,IPI00886797	67333.7	0	0	0	1	1	0.034	0	0	0
Isoform Short of Heterogeneous nuclear ribonucleoprotein U	HNRNPU	IPI00479217,IPI00640106,IPI00644079,IPI00644224,IPI00883857,IPI00915829	88962.3	0	0	0	1	1	0.027	0	0	0
FK506-binding protein 2	FKBP2	IPI00002535	15631.6	0	0	0	1	1	0.2	0	0	0
40S ribosomal protein S13	RPS13	IPI00221089	17205.3	0	0	0	1	1	0.099	0	0	0
Isoform 1 of E3 ubiquitin-protein ligase RNF123	RNF123	IPI00335085,IPI00783374,IPI00790617,IPI00792932	148501	0	0	0	1	1	0.0091	0	0	0
Mesoderm development candidate 2	MESDC2	IPI00399089	26059.9	0	0	0	1	1	0.094	0	0	0
Isoform 1 of Leucine-rich repeat-containing protein 16A	LRRC16A	IPI00014843,IPI00446337,IPI00873593,IPI00887902	151543	0	0	0	1	1	0.012	0	0	0
Sedoheptulokinase	SHPK	IPI00005914	51485.9	0	0	0	1	1	0.046	0	0	0
Inter-alpha-trypsin inhibitor heavy chain H2	ITIH2	IPI00305461,IPI00645038,IPI00910636	106420	0	0	0	1	1	0.016	0	0	0
Glypican-3	GPC3	IPI00019907,IPI00719135	65545.7	0	0	0	1	1	0.026	0	0	0
Putative nascent polypeptide-associated complex subunit alpha-like protein	NACAP1	IPI00012479,IPI00023748,IPI00797126,IPI00797259	23287.4	0	0	0	1	1	0.061	0	0	0
Isoform 1 of Protein sel-1 homolog 1	SEL1L	IPI00002790,IPI00555723	88738.5	0	0	0	1	1	0.034	0	0	0
Uncharacterized protein C20orf107	C20orf107	IPI00374077	19480.9	0	0	0	1	1	0.094	0	0	0
GDP-L-fucose synthetase	TSTA3	IPI00014361,IPI00791788,IPI00909958	35874.6	0	0	0	1	1	0.056	0	0	0
Isoform 1 of Connector enhancer of kinase suppressor of ras 1	CNKSR1	IPI00299824,IPI00451417,IPI00909109	79688.2	0	0	0	1	1	0.046	0	0	0
Leucine-rich repeat-containing protein 47	LRRC47	IPI00170935	63456.7	0	0	0	1	1	0.033	0	0	0
UPF0453 protein C12orf44	C12orf44	IPI00305296,IPI00796677	24984.3	0	0	0	1	1	0.078	0	0	0
HIV-1 Tat interactive protein 2, 30kDa isoform a	HTATIP2	IPI00847689	30113	0	0	0	1	1	0.08	0	0	0
Protein FAM105B	FAM105B	IPI00101734	40245.8	0	0	0	1	1	0.034	0	0	0
Isoform 2 of Transportin-2	TNPO2	IPI00164417,IPI00409698,IPI00419856,IPI00903321	100388	0	0	0	1	1	0.016	0	0	0
Complement factor H-related protein 1	CFHR1	IPI00011264,IPI00883722	37632.4	0	0	0	1	1	0.079	0	0	0
similar to heparan sulfate 6-O-sulfotransferase 1	LOC728969	IPI00028449,IPI00397755,IPI00887119	76553.1	0	0	0	1	1	0.038	0	0	0
Proprotein convertase subtilisin/kexin type 5	PCSK5	IPI00294862,IPI00479956,IPI00746753	101631	0	0	0	1	1	0.023	0	0	0
Isoform 2 of N-acetylserotonin O-methyltransferase-like protein	ASMTL	IPI00249080,IPI00479385,IPI00909010	67175.7	0	0	0	1	1	0.021	0	0	0
ATP-dependent DNA helicase 2 subunit 2	XRCC5	IPI00220834,IPI00871391	82689.1	0	0	0	1	1	0.022	0	0	0
cDNA FLJ56840, highly similar to Galactokinase	GALK1	IPI00019383,IPI00442827	45339.5	0	0	0	1	1	0.071	0	0	0
Isoform 1 of Protocadherin-1	PCDH1	IPI00000024,IPI00872579,IPI00914969	114726	0	0	0	1	1	0.026	0	0	0
cDNA FLJ59687, highly similar to Secernin-1	SCRN1	IPI00289862,IPI00657698,IPI00909070	48824.8	0	0	0	1	1	0.03	0	0	0
Isoform 1 of Myosin-Ib	MYO1B	IPI00376344,IPI00414980,IPI00793284,IPI00795618,IPI00917840	131973	0	0	0	1	1	0.017	0	0	0
Caspase-3	CASP3	IPI00292140	31591	0	0	0	1	1	0.051	0	0	0
Isoform 1 of Myosin-Id	MYO1D	IPI00329719,IPI00412487	116188	0	0	0	1	1	0.018	0	0	0
COMM domain-containing protein 9	COMMD9	IPI00305212,IPI00856091	21801.9	0	0	0	1	1	0.081	0	0	0
Hydroxymethylglutaryl-CoA synthase, cytoplasmic	HMGCS1	IPI00008475	57277	0	0	0	1	1	0.035	0	0	0
Isoform A of Carcinoembryonic antigen-related cell adhesion molecule 1	CEACAM1	IPI00009938,IPI00012676,IPI00018920,IPI00018936,IPI00216039,IPI00328130,IPI00385428,IPI00437847,IPI00641900,IPI00644390,IPI00783432,IPI00879975	57542.3	0	0	0	1	1	0.038	0	0	0
Isoform Complexed of Arginyl-tRNA synthetase, cytoplasmic	RARS	IPI00004860,IPI00759723	75364	0	0	0	1	1	0.038	0	0	0
Mucin (Fragment)		IPI00030289	51947.9	0	0	0	1	1	0.024	0	0	0
Semaphorin-5A	SEMA5A	IPI00013880,IPI00395376,IPI00420099,IPI00788999,IPI00790894,IPI00794504	120597	0	0	0	1	1	0.011	0	0	0
Isoform 2 of Lysozyme-like protein 2	LYZL2	IPI00054693,IPI00103192,IPI00742810,IPI00760605	21566.2	0	0	0	1	1	0.062	0	0	0
Ig kappa chain V-I region Mev		IPI00387105	11852.3	0	0	0	1	1	0.17	0	0	0
N(G),N(G)-dimethylarginine dimethylaminohydrolase 2	DDAH2	IPI00000760,IPI00645821,IPI00646524,IPI00647695,IPI00797462	29626.3	0	0	0	1	1	0.056	0	0	0
Protein phosphatase 1H	PPM1H	IPI00736251	56431.7	0	0	0	1	1	0.035	0	0	0
Probable ergosterol biosynthetic protein 28	C14orf1	IPI00007730	15846.6	0	0	0	1	1	0.093	0	0	0
S100 calcium binding protein A2	S100A2	IPI00514806,IPI00873099	15676.8	0	0	0	1	1	0.12	0	0	0
26S protease regulatory subunit 7	PSMC2	IPI00021435	48617.6	0	0	0	1	1	0.035	0	0	0
cDNA FLJ56307, highly similar to Ubiquitin thioesterase protein OTUB1	OTUB1	IPI00000581	35163.1	0	0	0	1	1	0.049	0	0	0
Ras-related protein Rab-13	RAB13	IPI00016373,IPI00877662	22757.6	0	0	0	1	1	0.049	0	0	0
Isoform 3 of DNA topoisomerase 2-alpha	TOP2A	IPI00218753,IPI00414101,IPI00478232,IPI00879004	178701	0	0	0	1	1	0.01	0	0	0
Isoform 1 of Cullin-4A	CUL4A	IPI00419273,IPI00549919	87665.7	0	0	0	1	1	0.017	0	0	0
fucosyltransferase 8 isoform b	FUT8	IPI00004668,IPI00302523	51086.5	0	0	0	1	1	0.034	0	0	0
Isoform 1 of Signal transducing adapter molecule 1	STAM	IPI00020178,IPI00607769,IPI00854835	59161.9	1	1	0.05	0	0	0	0	0	0
1-phosphatidylinositol-4,5-bisphosphate phosphodiesterase beta-3	PLCB3	IPI00010400,IPI00181283	138785	1	1	0.026	0	0	0	0	0	0
Ubiquitin carboxyl-terminal hydrolase isozyme L1	UCHL1	IPI00018352,IPI00657702	24806.3	1	1	0.081	0	0	0	0	0	0
Isoform Long of Ectonucleoside triphosphate diphosphohydrolase 2	ENTPD2	IPI00001586,IPI00216370	53648.1	1	1	0.032	0	0	0	0	0	0
Cartilage intermediate layer protein 2 precursor	CILP2	IPI00216780	126838	1	1	0.015	0	0	0	0	0	0
Proteasome inhibitor PI31 subunit	PSMF1	IPI00009949,IPI00640564,IPI00643536	29799.4	1	1	0.089	0	0	0	0	0	0
Isoform 1A of Beta-arrestin-1	ARRB1	IPI00293857,IPI00336017	47048.3	1	1	0.057	0	0	0	0	0	0
Putative uncharacterized protein ENSP00000380341		IPI00176593	44800.8	1	1	0.048	0	0	0	0	0	0
Isoform 1 of Abhydrolase domain-containing protein FAM108C1	FAM108C1	IPI00102923,IPI00643408,IPI00740229,IPI00747290,IPI00790394,IPI00853483,IPI00854784,IPI00854853	35813.1	1	1	0.043	0	0	0	0	0	0
Isoform 1 of Putative quinone oxidoreductase	TP53I3	IPI00384643,IPI00908508	35519.3	1	1	0.054	0	0	0	0	0	0
Isoform 2 of Structural maintenance of chromosomes flexible hinge domain-containing protein 1	SMCHD1	IPI00465022,IPI00847644,IPI00890837	215733	1	1	0.0057	0	0	0	0	0	0
Serine/threonine-protein phosphatase 6 catalytic subunit	PPP6C	IPI00012970,IPI00890743,IPI00890827	35126.8	1	1	0.072	0	0	0	0	0	0
Myosin-Vc	MYO5C	IPI00016007	202782	1	1	0.0092	0	0	0	0	0	0
V-type proton ATPase subunit F	ATP6V1F	IPI00004488	13352.9	1	1	0.2	0	0	0	0	0	0
Caspase-14	CASP14	IPI00013885	27661.8	1	1	0.058	0	0	0	0	0	0
Serine/threonine-protein kinase TAO3	TAOK3	IPI00410485,IPI00796238,IPI00796728	105390	1	1	0.014	0	0	0	0	0	0
Isoform 1 of Ubiquitin conjugation factor E4 B	UBE4B	IPI00005715,IPI00555735,IPI00655534	146172	1	1	0.012	0	0	0	0	0	0
Isoform 1 of Inorganic pyrophosphatase 2, mitochondrial	PPA2	IPI00301109,IPI00470502,IPI00470503,IPI00654717,IPI00910509	37903.4	1	1	0.048	0	0	0	0	0	0
Glia maturation factor, beta	GMFB	IPI00412987,IPI00549557,IPI00555789	18092.2	1	1	0.15	0	0	0	0	0	0
Reticulon-4 receptor	RTN4R	IPI00289204,IPI00878024,IPI00878568	50691.1	1	1	0.051	0	0	0	0	0	0
cDNA FLJ59036, highly similar to von Willebrand factor	VWF	IPI00023014,IPI00788786,IPI00910285	309162	1	1	0.005	0	0	0	0	0	0
Isoform 1 of CMP-N-acetylneuraminate-beta-galactosamide-alpha-2,3-sialyltransferase	ST3GAL4	IPI00009631,IPI00216273,IPI00216274,IPI00216275,IPI00795122	38029.2	1	1	0.039	0	0	0	0	0	0
Dihydrolipoyl dehydrogenase, mitochondrial	DLD	IPI00015911,IPI00909143	54132.3	1	1	0.065	0	0	0	0	0	0
Isoform 1 of E3 ubiquitin-protein ligase Itchy homolog	ITCH	IPI00061780,IPI00176010	102787	1	1	0.019	0	0	0	0	0	0
Transmembrane BAX inhibitor motif-containing protein 1	TMBIM1	IPI00290452,IPI00909106	34590.2	1	1	0.045	0	0	0	0	0	0
Dihydropyrimidinase-like 2	SDF2L1	IPI00106642	66998.8	1	1	0.032	0	0	0	0	0	0
Isoform A of GDP-fucose protein O-fucosyltransferase 2	POFUT2	IPI00032138,IPI00218348,IPI00218349	48878.4	1	1	0.028	0	0	0	0	0	0
Ubiquitin carboxyl-terminal hydrolase isozyme L3	UCHL3	IPI00011250,IPI00514154	26164.8	1	1	0.057	0	0	0	0	0	0
SH3 domain-binding glutamic acid-rich-like protein 2	SH3BGRL2	IPI00412272,IPI00873696	12308.3	1	1	0.11	0	0	0	0	0	0
Isoform 2 of Beta-1,3-N-acetylglucosaminyltransferase lunatic fringe	LFNG	IPI00219477,IPI00455739,IPI00472104,IPI00892667	28133.1	1	1	0.076	0	0	0	0	0	0
Isoform 1 of TBC1 domain family member 24	TBC1D24	IPI00297333,IPI00644477	62902.4	1	1	0.023	0	0	0	0	0	0
Isoform 1 of Uncharacterized protein KIAA0174	KIAA0174	IPI00024660,IPI00386516,IPI00420088,IPI00643007,IPI00909013	39734.2	1	1	0.052	0	0	0	0	0	0
UPF0468 protein C16orf80	C16orf80	IPI00001655,IPI00910720	22757.6	1	1	0.088	0	0	0	0	0	0
Isoform 1 of Proteasome assembly chaperone 1	PSMG1	IPI00030770,IPI00401072,IPI00657997	32836.1	1	1	0.1	0	0	0	0	0	0
GTPase NRas	NRAS	IPI00000005,IPI00000006,IPI00423568,IPI00423570,IPI00741763,IPI00791238	21211.3	1	1	0.14	0	0	0	0	0	0
Isoform 1 of Origin recognition complex subunit 3	ORC3L	IPI00294402,IPI00374747,IPI00908798,IPI00910327	82238.9	1	1	0.017	0	0	0	0	0	0
Uroporphyrinogen decarboxylase	UROD	IPI00301489,IPI00514662,IPI00514944,IPI00885017,IPI00909873	40769.2	1	1	0.06	0	0	0	0	0	0
Cytoplasmic dynein 1 light intermediate chain 2	DYNC1LI2	IPI00011592,IPI00909090,IPI00909455	54081.8	1	1	0.071	0	0	0	0	0	0
Uncharacterized protein C19orf62	C19orf62	IPI00101987,IPI00791060,IPI00910708	36541.7	1	1	0.033	0	0	0	0	0	0
Type II inositol-3,4-bisphosphate 4-phosphatase	INPP4B	IPI00022020	104723	1	1	0.016	0	0	0	0	0	0
Isoform 1 of Macrophage colony-stimulating factor 1	CSF1	IPI00015881,IPI00218201,IPI00218202,IPI00556665	60101.4	1	1	0.025	0	0	0	0	0	0
Eukaryotic translation initiation factor 1	EIF1	IPI00015077	12714.9	1	1	0.12	0	0	0	0	0	0
ADAMTS-like protein 2	ADAMTSL2	IPI00644346,IPI00790458	104600	1	1	0.022	0	0	0	0	0	0
Poly(rC)-binding protein 1	PCBP1	IPI00016610	37480.2	1	1	0.037	0	0	0	0	0	0
Phosphoribosyl pyrophosphate synthetase-associated protein 1	PRPSAP1	IPI00291578,IPI00797603	39376.5	1	1	0.039	0	0	0	0	0	0
Ataxin-10	ATXN10	IPI00001636,IPI00385153,IPI00913912	53472.7	1	1	0.042	0	0	0	0	0	0
Isoform Long of Galactoside 2-alpha-L-fucosyltransferase 2	FUT2	IPI00027489,IPI00759674	38999.6	1	1	0.07	0	0	0	0	0	0
Isoform 3 of Prolyl 3-hydroxylase 1	LEPRE1	IPI00045839,IPI00163381,IPI00644560,IPI00761114	90599.2	1	1	0.012	0	0	0	0	0	0
ADP-ribosylation factor 4	ARF4	IPI00215918	20493.6	1	1	0.16	0	0	0	0	0	0
Neurogenic locus notch homolog protein 2	NOTCH2	IPI00297655,IPI00335544,IPI00515007,IPI00843817,IPI00902644	265377	1	1	0.0057	0	0	0	0	0	0
Serine/threonine-protein kinase 25	STK25	IPI00012093,IPI00292827,IPI00760722,IPI00844141,IPI00872588,IPI00892997,IPI00893092,IPI00893361,IPI00893500,IPI00893536,IPI00893689,IPI00894210,IPI00911046	48095.4	1	1	0.035	0	0	0	0	0	0
Ezrin-radixin-moesin-binding phosphoprotein 50	SLC9A3R1	IPI00003527,IPI00794755,IPI00902652	38850.3	1	1	0.039	0	0	0	0	0	0
60S ribosomal protein L22	RPL22	IPI00219153	14769.3	1	1	0.2	0	0	0	0	0	0
HERV-R_7q21.2 provirus ancestral Env polyprotein	ERV3	IPI00328731	67925.3	1	1	0.03	0	0	0	0	0	0
Coactosin-like protein	COTL1	IPI00017704	15927.2	1	1	0.11	0	0	0	0	0	0
Serpin B12	SERPINB12	IPI00033583,IPI00643202	46259.7	1	1	0.042	0	0	0	0	0	0
Ubiquitin-associated domain-containing protein 1	UBAC1	IPI00305442	45321.8	1	1	0.064	0	0	0	0	0	0
Isoform 1 of Heterogeneous nuclear ribonucleoprotein Q	SYNCRIP	IPI00018140,IPI00402182,IPI00402183,IPI00402184,IPI00402185	69585.5	1	1	0.021	0	0	0	0	0	0
Isoform 1 of Transmembrane protein 132D	TMEM132D	IPI00783399	122292	1	1	0.021	0	0	0	0	0	0
IgG receptor FcRn large subunit p51 (Fragment)	FCGRT	IPI00026646	39726.2	1	1	0.047	0	0	0	0	0	0
Isoform 3 of Putative hydroxypyruvate isomerase	HYI	IPI00382748,IPI00848045	26856.1	1	1	0.073	0	0	0	0	0	0
Glutaminyl-tRNA synthetase	QARS	IPI00026665	89640.2	1	1	0.029	0	0	0	0	0	0
Putative uncharacterized protein BRCC3	BRCC3	IPI00008289,IPI00218992,IPI00853631,IPI00871617	36119	1	1	0.063	0	0	0	0	0	0
Brefeldin A-inhibited guanine nucleotide-exchange protein 3	KIAA1244	IPI00514897	240636	1	1	0.0083	0	0	0	0	0	0
DCC-interacting protein 13-beta	APPL2	IPI00172513	74476.8	1	1	0.021	0	0	0	0	0	0
Factor VIII intron 22 protein	F8A3;F8A2;F8A1	IPI00012433	39085.7	1	1	0.075	0	0	0	0	0	0
Isoform TGN51 of Trans-Golgi network integral membrane protein 2	TGOLN2	IPI00012545,IPI00219049,IPI00297543,IPI00855725,IPI00855872,IPI00916388	51095.1	1	1	0.029	0	0	0	0	0	0
Ras-related protein Rab-8A	RAB8A	IPI00028481	23651.6	0	0	0	0	0	0	1	1	0.068
EMILIN-3	EMILIN3	IPI00011730	82628.4	0	0	0	0	0	0	1	1	0.025
Trefoil factor 1	TFF1	IPI00022283	9131	0	0	0	0	0	0	1	1	0.19
Isoform 1 of von Willebrand factor A domain-containing protein 2	VWA2	IPI00394834,IPI00645921	81993.1	0	0	0	0	0	0	1	1	0.034
Receptor accessory protein 6, isoform CRA_a	REEP6	IPI00646963,IPI00647161,IPI00910126	23401.2	0	0	0	0	0	0	1	1	0.062
cDNA FLJ78224	HTRA1	IPI00643586	18197.7	0	0	0	0	0	0	1	1	0.11
Putative uncharacterized protein ENSP00000375038	LOC652128	IPI00328493,IPI00383953,IPI00385059,IPI00829753,IPI00829811,IPI00830007,IPI00884081,IPI00893210,IPI00915824	12918.1	0	0	0	0	0	0	1	1	0.14
Anti-folate binding protein (Fragment)		IPI00915820	13265	0	0	0	0	0	0	1	1	0.13
Elongation factor 1-delta	EEF1D	IPI00023048,IPI00064086,IPI00642971,IPI00789435,IPI00793083,IPI00795920,IPI00796284	31103.9	0	0	0	0	0	0	1	1	0.046
Complement factor B	CFB	IPI00639937	85516.1	0	0	0	0	0	0	1	1	0.017
Delta and Notch-like epidermal growth factor-related receptor	DNER	IPI00333140	78455.9	0	0	0	0	0	0	1	1	0.026
Isoform 3 of Pre-B-cell leukemia transcription factor-interacting protein 1	PBXIP1	IPI00220556,IPI00332106,IPI00645060	72902.3	0	0	0	0	0	0	1	1	0.024
Isoform 2 of Inositol-3-phosphate synthase 1	ISYNA1	IPI00385156,IPI00478861,IPI00549569,IPI00640098,IPI00644161,IPI00645069	47128.5	0	0	0	0	0	0	1	1	0.03
ESP32	C6orf127	IPI00796447,IPI00917961	17354.6	0	0	0	0	0	0	1	1	0.11
Small conductance calcium-activated potassium channel protein 2	KCNN2	IPI00301072,IPI00377145,IPI00784232	63744	0	0	0	0	0	0	1	1	0.035
Isoform 1 of Polyadenylate-binding protein-interacting protein 1	PAIP1	IPI00021466,IPI00337775,IPI00386299,IPI00455339	53507.6	0	0	0	0	0	0	1	1	0.042
Isoform Long of HLA class II histocompatibility antigen gamma chain	CD74	IPI00022933,IPI00217775,IPI00607573	33497.9	0	0	0	0	0	0	1	1	0.047
Geranylgeranyl transferase type-2 subunit alpha	RABGGTA	IPI00022664	65054.7	0	0	0	0	0	0	1	1	0.019
Ribonuclease-like protein 12	RNASE12	IPI00552100	17158.9	0	0	0	0	0	0	1	1	0.075
Isoform 1 of Breast carcinoma-amplified sequence 1	BCAS1	IPI00025311,IPI00744780,IPI00793841,IPI00794332,IPI00807587,IPI00908415	61690.6	0	0	0	0	0	0	1	1	0.031
Superoxide dismutase	SOD1	IPI00789078	13891	0	0	0	0	0	0	1	1	0.1
Putative uncharacterized protein	SH3BGRL3	IPI00010402,IPI00514669,IPI00746352	23820.2	0	0	0	0	0	0	1	1	0.066
Isoform 2 of Collagen alpha-1(XII) chain	COL12A1	IPI00221384,IPI00302944,IPI00329573	205473	0	0	0	0	0	0	1	1	0.0095
18 kDa protein	CLIC1	IPI00554767	17749.7	0	0	0	0	0	0	1	1	0.1
IGHG1 protein	IGHG1	IPI00448925	60083.4	0	0	0	0	0	0	1	1	0.022
Isoform 3 of Shootin-1	KIAA1598	IPI00448751,IPI00854567,IPI00854700,IPI00854856,IPI00909447	73562	0	0	0	0	0	0	1	1	0.015
Serine/threonine-protein phosphatase 2A 65 kDa regulatory subunit A beta isoform	PPP2R1B	IPI00294178,IPI00335449,IPI00874039	66197.1	0	0	0	0	0	0	1	1	0.027
Isoform 2 of U5 small nuclear ribonucleoprotein 200 kDa helicase	SNRNP200	IPI00168235,IPI00420014	71456.5	0	0	0	0	0	0	1	1	0.024
Isoform 2 of B box and SPRY domain-containing protein	BSPRY	IPI00185568,IPI00301791	21394.9	0	0	0	0	0	0	1	1	0.093
Isoform 1 of Sulfotransferase family cytosolic 2B member 1	SULT2B1	IPI00008179,IPI00328142	41291.2	0	0	0	0	0	0	1	1	0.036
Putative uncharacterized protein TRGV9	TRGV9	IPI00829951-R	61843.6	0	0	0	0	0	0	1	1	0.018
IGHA1 protein	IGHA1;IGHV3OR16-13	IPI00061977	54134.9	0	0	0	0	0	0	1	1	0.022
Angiopoietin-related protein 4	ANGPTL4	IPI00153060,IPI00740170	45196	0	0	0	0	0	0	1	1	0.054
Transforming growth factor beta-3	TGFB3	IPI00021780	47310.8	0	0	0	0	0	0	1	1	0.022
101 kDa protein	OSBP2	IPI00442146,IPI00746936,IPI00877910,IPI00878043,IPI00878237,IPI00911080	101413	0	0	0	0	0	0	1	1	0.014
Isoform 2 of Synaptotagmin-like protein 3	SYTL3	IPI00477850,IPI00549512,IPI00748027,IPI00911007	60921.8	0	0	0	0	0	0	1	1	0.02
Isoform 1 of Uncharacterized metallophosphoesterase CSTP1	FLJ11151	IPI00305010	35558.6	0	0	0	0	0	0	1	1	0.086
Growth arrest-specific protein 1	GAS1	IPI00008832	35675.8	0	0	0	0	0	0	1	1	0.061
ERO1-like protein beta	ERO1LB	IPI00429633,IPI00480093	53527.3	0	0	0	0	0	0	1	1	0.026
Isoform 1 of Serine hydroxymethyltransferase, cytosolic	SHMT1	IPI00002519,IPI00008665,IPI00220668,IPI00220669,IPI00793862,IPI00909750	53065.8	0	0	0	0	0	0	1	1	0.035
Isoform 2 of Tetraspanin-14	TSPAN14	IPI00165394,IPI00303059,IPI00644703	28859.2	0	0	0	0	0	0	1	1	0.067
Tumor necrosis factor ligand superfamily member 12	TNFSF12	IPI00021900,IPI00790122	27198.8	0	0	0	0	0	0	1	1	0.056
GDP-mannose 4,6 dehydratase	GMDS	IPI00030207	41932	0	0	0	0	0	0	1	1	0.046
Isoform 2 of Apoptosis inhibitor 5	API5	IPI00554742,IPI00555572,IPI00555743,IPI00855856,IPI00908668	56754.3	0	0	0	0	0	0	1	1	0.036
Putative uncharacterized protein DKFZp686I15196	IGHM	IPI00816314	50907.5	0	0	0	0	0	0	1	1	0.041
Vasodilator-stimulated phosphoprotein	VASP	IPI00301058,IPI00745286,IPI00902584	39811.1	0	0	0	0	0	0	1	1	0.037
Isoform 1 of Chondrolectin	CHODL	IPI00017202,IPI00413767,IPI00718895	30412.7	0	0	0	0	0	0	1	1	0.095
Vesicle-associated membrane protein 3	VAMP3	IPI00549343,IPI00553138,IPI00790248,IPI00791199,IPI00871693	11291.1	0	0	0	0	0	0	1	1	0.17
Macrophage-capping protein	CAPG	IPI00027341,IPI00848090,IPI00908511,IPI00916783	38499.9	0	0	0	0	0	0	1	1	0.037
Lumican	LUM	IPI00020986,IPI00794403	38413.5	0	0	0	0	0	0	1	1	0.024
Isoform VEGF-B186 of Vascular endothelial growth factor B	VEGFB	IPI00028075,IPI00219686	21582.9	1	1	0.034	0	0	0	0	0	0
Isoform 1 of Semenogelin-1	SEMG1	IPI00023020-R,IPI00414684-R	52111.7	0	0	0	1	1	0.017	0	0	0
Isoform 3 of Peripheral plasma membrane protein CASK	CASK	IPI00335131-R,IPI00514301-R,IPI00555605-R,IPI00641315-R,IPI00873249-R,IPI00877929-R	102097	0	0	0	1	1	0.01	0	0	0
REV25-2 (Fragment)	-	IPI00816794	14517.2	1	1	0.067	0	0	0	0	0	0
Transferrin receptor protein 1	TFRC	IPI00022462	84855.6	1	1	0.012	0	0	0	0	0	0
Isoform 1 of Solute carrier family 22 member 11	SLC22A11	IPI00020542,IPI00385941,IPI00418660,IPI00658026,IPI00910846	59955.4	0	0	0	0	0	0	1	1	0.022
ADP-ribosylation factor-like protein 3	ARL3	IPI00003327	20438.3	0	0	0	0	0	0	1	1	0.055
Isoform B of Syntaxin-3	STX3	IPI00220099,IPI00395768	28843.5	0	0	0	0	0	0	1	1	0.056
Insulin-degrading enzyme	IDE	IPI00220373	117956	0	0	0	0	0	0	1	1	0.015
UPF0568 protein C14orf166	C14orf166	IPI00006980,IPI00792100	28051.3	0	0	0	0	0	0	1	1	0.041
