# Supplementary material for: Characterization of the seminal plasma proteome in men with prostatitis by mass spectrometry
Source: Clin Proteomics. 2012 Feb 6;9(1):2. doi: 10.1186/1559-0275-9-2 (PMC3305567; doi:10.1186/1559-0275-9-2)
Supplement: Additional File 2 — Proteins identified in triplicate analysis of Control and Prostatitis seminal plasma samples. This file contains all proteins identified in Control and Prostatitis group seminal plasma along with number of spectra in each replicate. [file 1559-0275-9-2-S2.XLS]

## Sheet: Samples Report for Control789(c
Additional File 2: Proteins identified in triplicate analysis of Control and Prostatitis seminal plasma samples.
				Control-1	Control-2	Control-3	Prostaititis-1	Prostaititis-2	Prostaititis-3
Protein name	Gene name	Accession numbers	Protein molecular weight (AMU)	# Spectra	# Spectra	# Spectra	# Spectra	# Spectra	# Spectra
Isoform 1 of Semenogelin-1	SEMG1	IPI00023020	52111.7	2998	5824	4912	4249	4835	6183
Semenogelin-2	SEMG2	IPI00025415	65425.1	2698	6231	4777	3198	3670	6502
Prolactin-inducible protein	PIP	IPI00022974	16555.1	1766	2055	2490	2883	2832	3131
Isoform 1 of Serum albumin	ALB	IPI00745872	69348.9	1559	1432	1312	3769	3700	1775
Truncated lactoferrin	LTF	IPI00789477	73143.2	1279	1331	1416	2829	2168	1879
Isoform 15 of Fibronectin	FN1	IPI00855785	272277	1627	1241	1619	2316	2114	1215
Isoform 1 of Prostatic acid phosphatase	ACPP	IPI00396434	44549.8	709	852	990	499	842	347
Prostate-specific antigen	KLK3	IPI00010858	28722.6	306	350	473	310	298	165
mucin 6, gastric	MUC6	IPI00401776	257023	426	464	460	1004	838	558
Clusterin	CLU	IPI00291262,IPI00795633	52476.9	331	336	339	776	711	396
alpha-2-glycoprotein 1, zinc	AZGP1	IPI00166729	34240.6	438	443	445	325	460	364
Serotransferrin	TF	IPI00022463	77032.2	259	233	346	632	496	397
Aminopeptidase N	ANPEP	IPI00221224	109524	373	331	262	436	348	143
cDNA FLJ59142, highly similar to Epididymal secretory protein E1	NPC2	IPI00301579	22390.9	250	194	229	485	303	216
Isoform Sap-mu-9 of Proactivator polypeptide	PSAP	IPI00744835	58465.3	292	242	229	390	351	172
Isoform 1 of Alpha-1-antitrypsin	SERPINA1	IPI00553177	46719.9	159	150	138	494	417	231
Cystatin-S	CST4	IPI00032294	16196.6	73	66	108	648	557	204
Alpha-1-acid glycoprotein 1	ORM1	IPI00022429,IPI00884926	23494.1	221	193	222	248	308	206
Extracellular matrix protein 1	ECM1	IPI00003351	60655.4	101	105	104	247	192	141
Isoform 1 of Sulfhydryl oxidase 1	QSOX1	IPI00003590	82560.7	117	105	92	230	244	119
Carboxypeptidase E precursor	CPE	IPI00031121	63657.9	138	129	94	236	223	66
Galectin-3-binding protein	LGALS3BP	IPI00023673	65314.1	131	141	120	259	216	127
Protein-glutamine gamma-glutamyltransferase 4	TGM4	IPI00290396,IPI00873226	77127.9	118	106	100	188	170	99
Plastin-2	LCP1	IPI00010471	70274.1	122	114	107	183	172	93
Cystatin-C	CST3	IPI00032293	15781.2	78	70	46	268	274	63
Beta-2-microglobulin	B2M	IPI00004656,IPI00796379	13696.9	77	54	55	87	133	51
Fatty acid synthase	FASN	IPI00026781	273382	123	95	106	101	108	49
cDNA FLJ52183, highly similar to Glycodelin	PAEP	IPI00643941	18262.1	44	51	61	134	162	133
IGHM protein	IGHM	IPI00472610	52647.5	69	73	80	108	102	79
Nucleobindin-2	NUCB2	IPI00009123	50206.3	101	88	88	100	102	82
IGK@ protein	IGK@	IPI00784865	25755.1	91	83	98	97	91	101
Cathepsin D	CTSD	IPI00011229	44535	78	78	84	125	105	88
Laminin subunit beta-2	LAMB2	IPI00296922	195958	75	72	79	104	108	95
Creatine kinase B-type	CKB	IPI00022977	42627.1	99	103	94	86	87	53
Laminin subunit alpha-5	LAMA5	IPI00783665	399709	72	70	68	115	96	70
Putative uncharacterized protein ENSP00000372815	C4A	IPI00643525,IPI00843913,IPI00892547	192726	41	40	35	157	176	64
Neprilysin	MME	IPI00247063	85499	111	115	101	73	70	51
IgGFc-binding protein	FCGBP	IPI00242956	572016	65	64	56	98	87	69
Isoform Somatic-1 of Angiotensin-converting enzyme	ACE	IPI00437751	149701	70	64	62	122	85	60
TIMP metallopeptidase inhibitor 1	TIMP1	IPI00642739	16039.6	87	56	69	93	101	49
Alpha-2-macroglobulin	A2M	IPI00478003	163259	44	46	42	123	97	90
Hemopexin	HPX	IPI00022488	51658.5	59	53	48	100	90	57
Matrix-remodeling-associated protein 5	MXRA5	IPI00012347	312262	53	56	55	120	114	79
Plasma serine protease inhibitor	SERPINA5	IPI00007221	45684.8	36	39	33	165	140	58
Isoform 1 of Cartilage acidic protein 1	CRTAC1	IPI00451624,IPI00451625	71403	65	53	48	129	114	55
Isoform 1 of WAP four-disulfide core domain protein 2	WFDC2	IPI00291488	12974.4	65	56	57	132	83	88
heat shock protein 90kDa alpha (cytosolic), class A member 1 isoform 1	HSP90AA1	IPI00382470,IPI00784295	98147.1	58	64	64	62	65	55
Complement C3 (Fragment)	C3	IPI00783987	187131	29	42	32	142	121	49
Actin, cytoplasmic 1	ACTB	IPI00021439,IPI00021440,IPI00894498	41719.8	61	62	55	71	62	46
Acid ceramidase	ASAH1	IPI00013698	44633.1	34	50	48	93	80	36
L-lactate dehydrogenase C chain	LDHC	IPI00554498	36294.1	69	47	39	133	130	21
Isoform 1 of von Willebrand factor A domain-containing protein 1	VWA1	IPI00396383	46786.2	29	43	36	58	78	42
Gastricsin	PGC	IPI00022213	42407.8	42	41	34	115	77	39
72 kDa type IV collagenase	MMP2	IPI00027780	73867.1	54	55	49	76	51	43
Isoform 1 of Matrilin-2	MATN2	IPI00473118,IPI00554542	107094	43	54	38	90	70	55
Ribonuclease pancreatic	RNASE1	IPI00014048	17625.8	52	40	80	57	72	52
Putative uncharacterized protein TPP1	TPP1	IPI00554538	60338.3	42	48	26	109	95	28
Peroxiredoxin-6	PRDX6	IPI00220301	25018.1	65	59	68	42	41	33
acid alpha-glucosidase preproprotein	GAA	IPI00883772	105306	39	55	44	81	77	37
Isoform 1 of CD177 antigen	CD177	IPI00297444	46344	82	73	88	56	55	24
Annexin A5	ANXA5	IPI00329801,IPI00872379	35920.6	54	48	50	86	54	42
Sorbitol dehydrogenase	SORD	IPI00216057	38278.7	56	63	65	57	51	50
Isoform Long of Cysteine-rich secretory protein 1	CRISP1	IPI00004797	28463.3	61	55	53	60	50	51
Isoform M1 of Pyruvate kinase isozymes M1/M2	PKM2	IPI00220644	58044.6	67	60	46	76	60	37
Cathepsin B	CTSB	IPI00295741	37803.2	44	34	39	81	94	21
Lipoprotein lipase	LPL	IPI00027847	53145.1	30	37	22	80	85	34
Isocitrate dehydrogenase [NADP] cytoplasmic	IDH1	IPI00027223	46642.5	69	59	61	40	43	26
Putative uncharacterized protein DKFZp686I04196 (Fragment)	IGHG2	IPI00399007	46041.4	15	21	15	53	50	33
Isoform 1 of Sialate O-acetylesterase	SIAE	IPI00010949	58297.3	53	24	37	122	91	13
Isoform 1 of Amiloride-sensitive amine oxidase [copper-containing]	ABP1	IPI00020982,IPI00219832	85323.9	74	65	66	45	32	10
cDNA FLJ53927, highly similar to Beta-hexosaminidase alpha chain	HEXA	IPI00027851	61996.4	39	31	33	79	78	35
Beta-hexosaminidase subunit beta	HEXB	IPI00012585	63095.3	47	46	34	52	55	40
Elongation factor 2	EEF2	IPI00186290	95322.1	56	47	43	60	59	21
Nucleobindin-1	NUCB1	IPI00295542	53861.6	49	42	40	42	62	46
Cytosolic non-specific dipeptidase	CNDP2	IPI00177728	52861.7	53	59	46	56	58	41
cDNA FLJ59393, highly similar to Procollagen-lysine,2-oxoglutarate5-dioxygenase 1	PLOD1	IPI00027192	88256.9	31	39	36	64	50	46
Isoform 1 of Phospholipase A1 member A	PLA1A	IPI00642790,IPI00794633	49698.2	26	28	33	75	51	35
IGHA1 protein	IGHA1;IGHV3OR16-13	IPI00430842	52846.1	35	34	29	56	64	34
Glucose-6-phosphate isomerase	GPI	IPI00027497,IPI00908881	63130.4	57	31	46	74	75	28
Isoform 1 of Protein dopey-2	DOPEY2	IPI00294653,IPI00796463	258173	69	54	49	61	49	30
Isoform 1 of Ribonuclease T2	RNASET2	IPI00414896,IPI00855775	29463.2	35	34	35	30	56	36
HSPA5 protein	HSPA5	IPI00003362	72405.6	33	35	33	69	54	49
Isoform 1 of Carboxypeptidase Z	CPZ	IPI00396391	73610.9	26	35	35	45	67	36
Prostaglandin-H2 D-isomerase	PTGDS	IPI00013179	21011.1	60	49	44	69	48	45
Polymeric immunoglobulin receptor	PIGR	IPI00004573	83265.4	45	36	35	70	74	32
Heat shock 70 kDa protein 1	HSPA1A;HSPA1B	IPI00304925,IPI00845339	70036	44	52	52	47	39	34
Alpha-N-acetylglucosaminidase	NAGLU	IPI00008787	82149.5	36	51	43	64	61	32
Legumain	LGMN	IPI00293303	49393	35	30	40	60	60	26
Phosphoglycerate kinase 1	PGK1	IPI00169383	44597.3	51	40	42	61	60	20
Agrin	AGRN	IPI00374563	214820	44	55	41	29	31	41
Elongation factor 1-alpha 1	EEF1A1	IPI00396485,IPI00472724	50123.2	44	47	46	40	48	16
Endoplasmin	HSP90B1	IPI00027230	92453.7	23	27	36	55	39	35
Isoform 2 of Growth arrest-specific protein 6	GAS6	IPI00032532,IPI00412412	74906.6	35	31	30	84	70	26
Isoform 1 of Prostate and testis expressed protein	PATE1	IPI00103495	14252.9	36	32	36	56	49	38
Isoform alpha-enolase of Alpha-enolase	ENO1	IPI00465248	47152.2	56	47	47	61	49	36
Glyceraldehyde-3-phosphate dehydrogenase	GAPDH	IPI00219018,IPI00795257	36035.3	36	45	38	48	50	24
Annexin A1	ANXA1	IPI00218918	38697.9	55	52	49	44	54	31
Leucine-rich alpha-2-glycoprotein	LRG1	IPI00022417	38161.7	33	37	30	46	50	30
Isoform Short of Beta-1,4-galactosyltransferase 1	B4GALT1	IPI00759755	42520.2	43	28	31	59	43	26
Isoform 2 of Golgi apparatus protein 1	GLG1	IPI00414717,IPI00641153	137206	36	40	33	47	35	35
IGL@ protein	IGL@	IPI00154742	24773.9	23	15	15	95	94	17
cDNA FLJ61290, highly similar to Neutral alpha-glucosidase AB	GANAB	IPI00383581	112910	25	26	28	38	56	32
Hypoxia up-regulated protein 1	HYOU1	IPI00000877	111319	27	37	29	61	48	30
Tubulin beta-2C chain	TUBB2C	IPI00007752	49812.7	42	42	45	37	32	28
Nucleotide exchange factor SIL1	SIL1	IPI00296197	52067.8	20	32	32	68	54	41
Dipeptidyl-peptidase 2	DPP7	IPI00296141	54324.9	39	29	33	40	51	20
Follistatin-related protein 1	FSTL1	IPI00029723	34967.3	38	32	27	75	63	13
55 kDa protein	-	IPI00029863,IPI00879231	55047.2	22	16	17	43	56	16
Laminin subunit gamma-1	LAMC1	IPI00298281	177587	43	48	41	49	47	34
Isoform 1 of L-lactate dehydrogenase A chain	LDHA	IPI00217966	36671.2	24	21	17	86	99	9
Alpha-1B-glycoprotein	A1BG	IPI00022895	54254.4	25	27	23	64	53	33
Angiotensinogen	AGT	IPI00032220	53136.8	28	21	25	66	66	16
Alpha-1-acid glycoprotein 2	ORM2	IPI00020091	23585.2	37	33	33	70	57	28
Beta-2-glycoprotein 1	APOH	IPI00298828	38280.5	38	43	36	40	40	34
protein tyrosine phosphatase, receptor type, sigma isoform 2 precursor	PTPRS	IPI00743517	212466	44	36	44	31	23	25
Maltase-glucoamylase, intestinal	MGAM	IPI00220143	209838	29	25	29	46	44	14
Ceruloplasmin	CP	IPI00017601	122190	25	27	19	48	40	32
Tissue alpha-L-fucosidase	FUCA1	IPI00843910,IPI00854676	53671.9	29	34	36	39	41	25
Isoform 1 of Kallikrein-2	KLK2	IPI00022227,IPI00434943	28652.3	26	25	46	34	31	15
Isoform 2 of Mesothelin	MSLN	IPI00025110,IPI00793649,IPI00798210	68054	19	14	17	40	43	19
biotinidase precursor	BTD	IPI00218413,IPI00744685	61115.4	33	38	38	33	38	46
Isoform 1 of CD109 antigen	CD109	IPI00152540	161674	32	25	27	59	63	21
amplified in osteosarcoma isoform 2 precursor	OS9	IPI00186581,IPI00791882,IPI00873981	69230.2	26	35	39	48	38	26
Growth/differentiation factor 15	GDF15	IPI00306543	34136.8	33	23	32	76	46	24
Limbic system-associated membrane protein	LSAMP	IPI00013303	37375.1	34	27	33	34	24	14
cDNA FLJ60299, highly similar to Rab GDP dissociation inhibitor beta	GDI2	IPI00031461	51138.5	46	41	34	39	40	16
cDNA FLJ55809	CHID1	IPI00306719	51032.7	18	10	14	28	28	16
Plasma protease C1 inhibitor	SERPING1	IPI00291866	55137.5	13	21	15	59	63	23
Dipeptidyl peptidase 4	DPP4	IPI00018953	88263	20	29	28	38	37	12
Isoform 1 of Retinoid-inducible serine carboxypeptidase	SCPEP1	IPI00012426	50814	14	17	18	50	50	33
Procollagen-lysine,2-oxoglutarate 5-dioxygenase 3	PLOD3	IPI00030255	84768.8	17	20	18	46	38	20
Epididymal sperm-binding protein 1	ELSPBP1	IPI00059948	26087.3	24	18	16	31	19	17
Isoform 1 of Heat shock cognate 71 kDa protein	HSPA8	IPI00003865	70881.8	37	30	25	24	19	23
Ubiquitin-like modifier-activating enzyme 1	UBA1	IPI00645078	117832	37	34	41	44	34	13
CD9 antigen	CD9	IPI00215997,IPI00657796,IPI00795937	25399	38	30	32	23	31	14
Isoform 1 of Cullin-associated NEDD8-dissociated protein 1	CAND1	IPI00100160	136363	28	22	26	57	45	19
Alpha-galactosidase A	GLA	IPI00025869	48750.3	21	22	21	54	45	30
Isoform a 1 of Acyl-CoA-binding protein	DBI	IPI00010182,IPI00815745	10026.8	22	22	22	17	16	13
Isoform 1 of Beta-galactosidase	GLB1	IPI00441344,IPI00797646	76059.7	19	22	20	49	26	24
Annexin A3	ANXA3	IPI00024095	36359.4	31	33	27	23	18	21
Isoform 1 of DnaJ homolog subfamily C member 3	DNAJC3	IPI00006713	57564.2	21	23	19	56	45	14
Olfactomedin-4	OLFM4	IPI00022255	57263	18	15	12	56	50	18
Transmembrane protease, serine 2	TMPRSS2	IPI00006212,IPI00871690	53840.4	30	29	30	49	46	15
A disintegrin and metalloproteinase with thrombospondin motifs 1	ADAMTS1	IPI00005908	105340	24	27	33	25	25	20
cDNA FLJ36533 fis, clone TRACH2004428, highly similar to Lactotransferrin (Fragment)	LTF	IPI00903112	76735.2	41	35	29	34	32	28
Monocyte differentiation antigen CD14	CD14	IPI00029260	40058.6	30	28	35	29	26	39
Peptidyl-prolyl cis-trans isomerase B	PPIB	IPI00646304	23725.2	32	29	30	26	31	21
Isoform 1 of Triosephosphate isomerase	TPI1	IPI00465028	30772.8	27	32	26	17	25	22
Isoform A of Protein CutA	CUTA	IPI00034319,IPI00554556,IPI00554634	20906.9	24	21	21	37	40	13
Fructose-bisphosphate aldolase A	ALDOA	IPI00465439	39402.6	27	34	34	21	25	21
Annexin A2	ANXA2	IPI00455315	38588.1	29	39	30	20	30	18
Lysosomal Pro-X carboxypeptidase	PRCP	IPI00001593	55783	16	17	16	28	42	16
Sialidase-1	NEU1	IPI00029817	45449.3	13	9	7	52	46	9
Isoform 1 of Endothelial lipase	LIPG	IPI00005686	56777.3	21	15	14	32	43	12
Transitional endoplasmic reticulum ATPase	VCP	IPI00022774	89306.8	27	26	27	23	21	22
Metalloproteinase inhibitor 2	TIMP2	IPI00027166	24381.9	17	21	17	46	37	21
Protein kinase, cAMP-dependent, regulatory, type II, alpha, isoform CRA_b	PRKAR2A	IPI00063234,IPI00219774	43048.8	33	18	18	36	37	10
PDCD6IP protein	PDCD6IP	IPI00246058	96802.5	37	39	34	34	29	16
Tubulin alpha-1B chain	TUBA1B	IPI00387144,IPI00792677	50133.7	34	32	35	20	26	18
14-3-3 protein epsilon	YWHAE	IPI00000816	29157	29	31	30	24	29	34
L-lactate dehydrogenase B chain	LDHB	IPI00219217	36620.6	33	31	21	29	24	18
Kunitz-type protease inhibitor 3	SPINT3	IPI00026482	10234.5	21	12	23	30	16	12
Glutathione S-transferase P	GSTP1	IPI00219757	23338.7	26	32	36	16	17	18
Isoform 1 of C3 and PZP-like alpha-2-macroglobulin domain-containing protein 8	CPAMD8	IPI00783366	206681	10	10	14	39	43	13
Ezrin	EZR	IPI00746388,IPI00843975,IPI00872684	69265.4	35	29	20	39	29	6
fibronectin 1 isoform 2 preproprotein	FN1	IPI00845263	266182	17	23	15	4	25	16
Vitamin D-binding protein	GC	IPI00555812	52946.6	23	23	19	49	43	17
Isoform 1 of Cysteine-rich secretory protein LCCL domain-containing 2	CRISPLD2	IPI00027821	55900.6	26	30	29	22	19	11
cDNA FLJ75207	CRISP3	IPI00004798	29101	31	36	21	21	38	27
Protein DJ-1	PARK7	IPI00298547	19873.1	27	26	28	35	28	14
Vitronectin	VTN	IPI00298971	54288.1	18	27	21	32	35	33
Protein disulfide-isomerase	P4HB	IPI00010796	57100.1	15	17	18	37	37	13
Malate dehydrogenase, cytoplasmic	MDH1	IPI00291005	36408.9	20	25	26	37	29	17
cDNA FLJ59619, highly similar to Epoxide hydrolase 2	EPHX2	IPI00104341	64714.3	23	22	17	33	28	11
Peptidyl-prolyl cis-trans isomerase A	PPIA	IPI00419585	17994.9	23	24	24	29	24	9
dipeptidase 3 isoform a	DPEP3	IPI00007131,IPI00641736	56406.1	15	16	16	37	40	10
Isoform 1 of Myosin-9	MYH9	IPI00019502	226520	25	27	25	19	15	14
Isoform B of Protein FAM3B	FAM3B	IPI00067738,IPI00219788,IPI00790820,IPI00873806	25964.9	21	20	18	47	34	18
Isoform LAMP-2A of Lysosome-associated membrane glycoprotein 2	LAMP2	IPI00009030,IPI00216172,IPI00739827	44942.9	35	29	27	24	18	11
Protein disulfide-isomerase A3	PDIA3	IPI00025252	56766.6	17	19	16	21	17	16
Lactoylglutathione lyase	GLO1	IPI00220766	20760.8	29	21	14	30	24	14
Epididymal secretory protein E3-beta	FAM12B	IPI00011596	17566.7	27	14	15	36	35	13
Cytoplasmic dynein 1 heavy chain 1	DYNC1H1	IPI00456969	532388	21	35	30	16	9	13
Heat shock 70 kDa protein 13	HSPA13	IPI00299299	51910.5	28	23	18	26	29	18
Cation-independent mannose-6-phosphate receptor	IGF2R	IPI00289819,IPI00903213	274256	29	33	27	18	16	12
Di-N-acetylchitobiase	CTBS	IPI00007778	43742.8	24	22	26	25	19	17
Serine/threonine-protein phosphatase 2A 65 kDa regulatory subunit A alpha isoform	PPP2R1A	IPI00554737	65291.7	26	26	22	23	20	20
Testican-1	SPOCK1	IPI00005292	49106.7	26	32	32	26	19	20
Beta-mannosidase	MANBA	IPI00298793	100879	17	18	12	37	28	23
Isoform 1 of Carboxylesterase 7	CES7	IPI00790315	63910.3	24	21	21	21	18	19
Cysteine-rich secretory protein LCCL domain-containing 1	CRISPLD1	IPI00027806	56869	19	16	15	21	27	13
Putative uncharacterized protein DKFZp686G12235	ARSA	IPI00329685,IPI00744184,IPI00853468	53789.5	16	16	18	25	19	21
Carboxypeptidase M	CPM	IPI00026270	50497.2	36	32	26	13	10	8
Cystatin-SN	CST1	IPI00305477	16343.8	19	12	19	35	28	23
Heat shock protein HSP 90-beta	HSP90AB1	IPI00414676	83249.3	19	21	16	15	17	22
Keratin, type II cytoskeletal 1	KRT1	IPI00220327	66001.2	15	24	15	29	20	45
14-3-3 protein theta	YWHAQ	IPI00018146	27747.4	19	31	29	19	16	20
Phosphatidylethanolamine-binding protein 4	PEBP4	IPI00163563	25715.6	18	14	20	27	24	13
Isoform 1 of Clathrin heavy chain 1	CLTC	IPI00024067,IPI00455383	191601	22	27	22	27	23	7
ATP-citrate synthase	ACLY	IPI00021290,IPI00394838	120825	21	32	31	20	15	13
Isoform PSMA-1 of Glutamate carboxypeptidase 2	FOLH1	IPI00028514,IPI00216909	84315.5	18	28	18	27	18	21
Multiple coagulation factor deficiency protein 2	MCFD2	IPI00328680	16372.8	15	9	13	43	45	5
cDNA FLJ55673, highly similar to Complement factor B	CFB	IPI00019591	140926	12	13	15	14	17	19
Isoform 1 of Sphingomyelin phosphodiesterase	SMPD1	IPI00296461	69834.7	9	11	8	30	20	10
Isoform 2 of Collagen alpha-1(XVIII) chain	COL18A1	IPI00022822,IPI00414694,IPI00783931	154000	15	14	16	27	20	15
Isoform 1 of Gamma-glutamyltranspeptidase 1	GGT1	IPI00018901	61392.6	24	28	29	22	19	15
carboxyl ester lipase precursor	CEL	IPI00099670,IPI00843810	79649.6	15	13	17	31	31	17
Isoform 1 of Attractin	ATRN	IPI00027235,IPI00162735	158518	19	21	19	28	19	12
Isoform 1 of ADP-ribosyl cyclase 1	CD38	IPI00006071	34309.9	24	21	20	13	11	12
Isoform 1 of Kallikrein-11	KLK11	IPI00002818	27447.8	22	24	28	19	15	22
Peroxiredoxin-1	PRDX1	IPI00000874	22092.9	17	16	18	14	13	17
Cathepsin F	CTSF	IPI00002816	53348.7	11	8	9	33	20	18
Peroxiredoxin-2	PRDX2	IPI00027350	21874.4	23	22	23	14	21	27
Aldose reductase	AKR1B1	IPI00413641	35835.9	18	14	14	11	8	2
Fibulin-2	FBLN2	IPI00023824,IPI00465038	126522	15	18	16	21	12	24
Calreticulin	CALR	IPI00020599	48124.9	11	16	13	26	14	15
Alpha-N-acetylgalactosaminidase	NAGA	IPI00414909,IPI00873562	46548.3	8	16	7	43	36	6
Isoform 1 of 14-3-3 protein sigma	SFN	IPI00013890	27756.8	19	12	10	19	16	4
Brain acid soluble protein 1	BASP1	IPI00299024	22675.3	9	22	17	21	15	17
Glutathione S-transferase Mu 3	GSTM3	IPI00246975	26543.1	28	17	11	30	31	6
cDNA FLJ25678 fis, clone TST04067, highly similar to PURINE NUCLEOSIDE PHOSPHORYLASE	NP	IPI00017672,IPI00871140	32533.5	17	14	14	24	24	20
Alpha-actinin-4	ACTN4	IPI00013808	104839	20	24	20	14	18	15
Apolipoprotein A-I	APOA1	IPI00021841	30760.5	19	15	16	19	22	24
Pigment epithelium-derived factor	SERPINF1	IPI00006114	46326.4	10	10	10	35	48	16
Isoform 2 of Procollagen-lysine,2-oxoglutarate 5-dioxygenase 2	PLOD2	IPI00337495,IPI00472165	87082.2	16	18	11	27	19	12
Cofilin-1	CFL1	IPI00012011	18485.1	30	31	32	19	11	4
6-phosphogluconate dehydrogenase, decarboxylating	PGD	IPI00219525,IPI00747533	53123.9	17	20	12	27	27	12
Proteasome subunit beta type-1	PSMB1	IPI00025019	26472.5	19	21	17	34	22	13
Cathepsin L1	CTSL1	IPI00012887	37546.1	16	11	13	30	32	11
Putative uncharacterized protein PSME2	PSME2	IPI00384051,IPI00746205	28584.8	22	18	19	28	26	8
Cathelicidin antimicrobial peptide precursor	CAMP	IPI00292532	19573.6	7	11	10	13	11	9
Ribonuclease 4	RNASE4	IPI00029699	16822.4	6	11	15	14	17	5
Antileukoproteinase	SLPI	IPI00008580	14308	10	10	12	18	19	15
14-3-3 protein zeta/delta	YWHAZ	IPI00021263,IPI00879359	27727.9	24	25	22	16	18	23
Protein S100-A11	S100A11	IPI00013895	11723.1	25	12	12	21	10	13
Bactericidal/permeability-increasing protein-like 1	BPIL1	IPI00296654,IPI00910477	49154.9	22	17	13	8	13	3
Ras-related protein Rab-3B	RAB3B	IPI00300562	24740.4	23	25	16	31	31	6
Isoform 1 of Fibronectin	FN1	IPI00022418	262581	12	16	13	9	8	12
Isoform 1 of Neuropilin-1	NRP1	IPI00299594,IPI00643127	103119	10	14	16	16	14	15
Nucleoside diphosphate kinase	NME2	IPI00604590,IPI00795292	32624.2	22	11	15	13	14	4
mucin 5, subtype B, tracheobronchial	MUC5B	IPI00855918,IPI00886990,IPI00918002	596653	27	31	30	9	9	3
Retinal dehydrogenase 1	ALDH1A1	IPI00218914	54844.8	19	15	17	21	13	10
Neutrophil gelatinase-associated lipocalin	LCN2	IPI00299547,IPI00643623	22570.9	17	14	12	20	13	17
Syntenin-1	SDCBP	IPI00299086	32427.3	13	24	19	22	16	9
Heat shock protein beta-1	HSPB1	IPI00025512	22764.6	23	16	22	14	7	11
Aspartate aminotransferase, cytoplasmic	GOT1	IPI00219029	46230.1	12	12	18	24	18	13
Ras-related protein Rab-27B	RAB27B	IPI00010491	24590.6	21	17	26	14	9	9
Isoform Alpha of Pancreatic secretory granule membrane major glycoprotein GP2	GP2	IPI00914943	59109.1	21	15	17	28	23	7
Isoform 1 of Brevican core protein	BCAN	IPI00456623	99099.8	19	14	11	26	18	13
Insulin-like growth factor-binding protein 2	IGFBP2	IPI00297284	35119.1	15	18	14	16	20	26
Isoform 1 of N-acetylmuramoyl-L-alanine amidase	PGLYRP2	IPI00163207,IPI00394992	62199.9	10	13	10	26	31	4
Ras-related protein Rab-3D	RAB3D	IPI00032808	24249.5	19	21	21	21	14	14
Isoform 1 of Soluble calcium-activated nucleotidase 1	CANT1	IPI00103175,IPI00909245	44822.1	11	10	13	19	11	9
45 kDa calcium-binding protein	SDF4	IPI00106646	41788.9	10	8	7	11	16	14
Integral membrane protein 2B	ITM2B	IPI00031821	30321.1	18	17	11	21	18	10
Protein NDRG1	NDRG1	IPI00022078,IPI00903138	42816.9	10	17	16	9	13	3
Ribonuclease inhibitor	RNH1	IPI00550069	49956.4	12	21	16	13	11	15
Isoform APP770 of Amyloid beta A4 protein (Fragment)	APP	IPI00006608,IPI00219187,IPI00412681,IPI00412924	86923.3	9	13	14	16	13	11
Receptor-type tyrosine-protein phosphatase F	PTPRF	IPI00107831,IPI00465186,IPI00642154,IPI00871665	211826	17	21	12	19	10	5
Adenosylhomocysteinase	AHCY	IPI00012007	47699.1	12	16	14	25	15	11
Isoform 1 of Multiple inositol polyphosphate phosphatase 1	MINPP1	IPI00293748	55034.9	10	10	7	25	21	12
Insulin-like growth factor-binding protein 4	IGFBP4	IPI00305380	27915.7	10	20	10	16	17	11
Collagen alpha-1(VI) chain	COL6A1	IPI00291136	108513	11	11	11	16	28	8
Trypsin-1	PRSS1	IPI00011694	26540	12	15	11	11	10	16
Probable serine carboxypeptidase CPVL	CPVL	IPI00301395	54147.5	8	9	9	18	14	13
Isoform CNPI of 2',3'-cyclic-nucleotide 3'-phosphodiesterase	CNP	IPI00220993,IPI00306667	45082.3	18	14	13	23	22	3
Isoform 2 of Calsyntenin-1 (Fragment)	CLSTN1	IPI00007257,IPI00413959,IPI00644294	108624	12	13	16	14	13	17
Isoform 1 of G-protein coupled receptor 64	GPR64	IPI00024754,IPI00337662,IPI00383614,IPI00409724,IPI00409725,IPI00409726,IPI00409727,IPI00409729,IPI00478283,IPI00815637,IPI00871801,IPI00871822,IPI00889610	111476	13	13	11	11	14	11
Prostasin	PRSS8	IPI00329538	36413.1	13	12	16	21	16	7
Semaphorin-3F	SEMA3F	IPI00298003	88363.9	5	8	12	8	12	10
D-3-phosphoglycerate dehydrogenase	PHGDH	IPI00011200	56632.6	15	21	24	10	10	8
Dystroglycan	DAG1	IPI00028911	97563.3	10	10	13	20	21	15
Isoform 2 of Testis-expressed protein 101	TEX101	IPI00020749,IPI00783012	28539.1	18	15	15	16	16	16
N-acetyllactosaminide beta-1,3-N-acetylglucosaminyltransferase	B3GNT1	IPI00009997	47101.4	10	10	8	17	19	7
Carbonic anhydrase 2	CA2	IPI00218414	29228.6	20	20	16	9	9	10
Cathepsin H	CTSH	IPI00297487,IPI00375426	37359.8	8	11	6	33	23	4
Serine protease inhibitor Kazal-type 2	SPINK2	IPI00022231	9273.4	14	12	32	0	22	15
cDNA FLJ55757, highly similar to Selenium-binding protein 1	SELENBP1	IPI00012303	56789.1	18	18	15	8	11	9
Ectonucleotide pyrophosphatase/phosphodiesterase family member 3	ENPP3	IPI00020999	100108	6	10	12	18	20	6
Isoform Mitochondrial of Glutathione reductase, mitochondrial	GSR	IPI00016862,IPI00759575	56239.4	7	9	9	19	16	4
Macrophage migration inhibitory factor	MIF;LOC284889	IPI00293276	12458.5	15	18	17	19	12	17
T-complex protein 1 subunit zeta	CCT6A	IPI00027626	58007.3	5	9	11	12	13	1
Isoform 1 of Latent-transforming growth factor beta-binding protein 3	LTBP3	IPI00073196	139337	12	17	17	13	10	17
88 kDa protein	ADAM7	IPI00657822	88125.2	13	9	6	20	19	15
plastin 3	PLS3	IPI00216694	70795.9	12	11	12	24	15	10
Glycogen phosphorylase, brain form	PYGB	IPI00004358	96680.3	23	13	11	15	12	6
Phosphatidylethanolamine-binding protein 1	PEBP1	IPI00219446	21038.9	14	15	14	14	14	15
Proteasome subunit alpha type-2	PSMA2	IPI00219622	25880.9	15	12	16	23	17	7
Keratin, type I cytoskeletal 10	KRT10	IPI00009865	59494.3	3	10	6	27	13	12
Alcohol dehydrogenase [NADP+]	AKR1A1	IPI00220271	36555.6	18	16	15	12	10	9
cDNA FLJ58124, highly similar to Complement factor I	CFI	IPI00796990	66676.8	9	8	9	24	17	13
Isoform 2 of Protein disulfide-isomerase A6	PDIA6	IPI00299571,IPI00644989	53883.9	9	15	15	18	17	13
Isoform B of Interleukin-1 receptor-like 1	IL1RL1	IPI00218676,IPI00296161,IPI00916616	36975.9	8	9	9	20	17	10
D-dopachrome decarboxylase	DDT	IPI00293867	12694.2	13	10	12	12	9	10
Torsin-1B	TOR1B	IPI00023137	37962.5	3	1	6	20	22	3
Heat shock-related 70 kDa protein 2	HSPA2	IPI00007702	70005	7	10	17	15	13	12
Selenoprotein P	SEPP1	IPI00029061,IPI00847381	42686.3	13	14	8	5	13	8
Alpha-2-HS-glycoprotein	AHSG	IPI00022431	39305.4	8	8	13	14	12	8
4F2 cell-surface antigen heavy chain	LOC442497;SLC3A2	IPI00027493,IPI00554481,IPI00554611,IPI00554702,IPI00554722,IPI00604710	57929.4	18	15	19	10	12	11
Superoxide dismutase [Cu-Zn]	SOD1	IPI00218733	15917.3	10	11	10	10	8	8
Calpain-1 catalytic subunit	CAPN1	IPI00011285	81874.6	14	18	11	13	13	7
Isoform 1 of Interleukin-6 receptor subunit beta	IL6ST	IPI00297124	103519	12	15	12	16	11	7
Profilin-1	PFN1	IPI00216691	15036.3	16	17	18	12	6	10
Low-density lipoprotein receptor	LDLR	IPI00000070,IPI00908663	95356.7	18	15	14	19	10	5
Histone H2B type 1-A	HIST1H2BA	IPI00465363	14150	10	7	6	34	25	9
Isoform 2 of Lipase member I	LIPI	IPI00395604,IPI00654722	55302.1	10	5	8	16	15	8
Dipeptidyl-peptidase 1	CTSC	IPI00022810	51824.2	5	3	6	11	14	6
similar to hCG1811191	LOC642103	IPI00741768	170193	11	11	9	20	12	6
Putative uncharacterized protein ENSP00000323500	PGCP	IPI00005794,IPI00007664	59742	14	13	12	15	13	14
Cytoplasmic aconitate hydratase	ACO1	IPI00008485	98383	15	14	14	5	8	6
T-complex protein 1 subunit epsilon	CCT5	IPI00010720,IPI00910316	59654.3	17	10	14	14	12	8
ceroid-lipofuscinosis, neuronal 5	CLN5	IPI00026050	46322.7	14	11	14	10	10	11
Importin subunit beta-1	KPNB1	IPI00001639	97153.3	10	10	13	14	15	14
N-acetylglucosamine-6-sulfatase	GNS	IPI00012102	62066	15	16	13	14	8	8
Isoform 2 of Kunitz-type protease inhibitor 1	SPINT1	IPI00011643,IPI00376403	56866.6	12	10	9	14	7	7
Isoform 1 of Amyloid-like protein 2	APLP2	IPI00031030,IPI00220978	86937	8	12	12	12	6	4
annexin VI isoform 2	ANXA6	IPI00002459	75262.7	19	18	19	5	5	5
Isoform Long of Glucosylceramidase	GBA	IPI00021807,IPI00759616	59699.7	6	10	10	18	21	11
Bovine seminal plasma protein homolog 1	BSPH1	IPI00411797	15675.2	18	13	10	26	20	6
Protein FAM3C	FAM3C	IPI00334282	24662.9	14	8	6	29	17	5
AGR2	AGR2	IPI00007427,IPI00893881	22220.8	14	15	10	27	13	4
Protein FAM3D	FAM3D	IPI00060143	24946.4	9	5	9	14	14	8
N-acetylglucosamine-1-phosphotransferase subunit gamma	GNPTG	IPI00000137	33956	10	13	10	16	16	16
Peptidase inhibitor 15	PI15	IPI00026303	29047.5	8	8	4	10	12	6
Vacuolar protein sorting-associated protein 37C	VPS37C	IPI00401773	38615.4	17	18	11	17	12	4
Ovochymase-2	OVCH2	IPI00377076	62625.1	8	9	13	8	17	14
Ras GTPase-activating-like protein IQGAP1	IQGAP1	IPI00009342	189241	10	11	10	15	12	5
Cystatin-M	CST6	IPI00019954	16493.1	9	7	5	23	10	13
Isoform 1 of Nidogen-1	NID1	IPI00026944,IPI00384542	136434	11	14	11	25	17	3
Synaptic vesicle membrane protein VAT-1 homolog	VAT1	IPI00156689	41901.8	12	13	14	15	12	5
Secretogranin-1	CHGB	IPI00006601	78228.1	10	12	11	10	6	10
Thioredoxin domain-containing protein 16	TXNDC16	IPI00642204	93557	6	9	8	25	16	12
Lipocalin-1	LCN1	IPI00009650	19232.3	2	4	0	21	14	9
Isoform 1 of Lipid phosphate phosphohydrolase 1	PPAP2A	IPI00297037,IPI00409585,IPI00872605,IPI00872795	32139.4	11	14	12	11	11	6
CD81 antigen	CD81	IPI00000190,IPI00657752	25791.8	9	11	13	6	6	9
Biglycan	BGN	IPI00010790,IPI00643384	41637.9	12	8	8	15	15	8
Fructose-1,6-bisphosphatase 1	FBP1	IPI00073772	36797.2	11	15	15	10	9	10
T-complex protein 1 subunit beta	CCT2	IPI00297779	57471.9	8	8	7	14	13	9
Sulfate transporter	SLC26A2	IPI00032107	81633.9	13	6	12	21	14	3
Cystatin-SA	CST2	IPI00013382	16426.8	1	3	1	24	14	11
Transthyretin	TTR	IPI00022432,IPI00855916	15868.9	9	13	15	9	15	14
Calmodulin	CALM1;CALM3;CALM2	IPI00075248,IPI00794543,IPI00916768	16820	15	10	9	9	15	4
Leukemia inhibitory factor receptor	LIFR	IPI00444272	123728	11	11	10	5	7	2
Aminopeptidase B	RNPEP	IPI00642211	73481.6	13	11	11	7	1	8
Histidine triad nucleotide-binding protein 1	HINT1	IPI00239077	13784.1	8	10	10	7	9	6
Isoform 1 of Granulins	GRN	IPI00296713	63522	9	11	10	15	7	8
Isoform Mitochondrial of Peroxiredoxin-5, mitochondrial	PRDX5	IPI00024915,IPI00759663,IPI00876999	22008.3	11	13	11	9	8	3
Isoform 2C2 of Collagen alpha-2(VI) chain	COL6A2	IPI00304840	108563	3	2	3	19	13	11
Isoform Long of Iduronate 2-sulfatase	IDS	IPI00026104	61856.7	10	8	13	12	13	14
Gamma-glutamyl hydrolase	GGH	IPI00023728	35947.9	8	3	8	12	17	2
Glypican-1	GPC1	IPI00015688	61633.3	8	10	12	8	9	9
Isoform 1 of Gelsolin	GSN	IPI00026314,IPI00646773,IPI00647556	85679.8	2	6	11	20	8	10
Carbonyl reductase [NADPH] 1	CBR1	IPI00295386	30356.8	10	13	16	14	7	8
Voltage-dependent calcium channel subunit alpha-2/delta-1	CACNA2D1	IPI00479514	123169	26	19	11	5	5	4
Uncharacterized protein C6orf115	C6orf115	IPI00855846	9038.7	9	8	9	14	15	9
Tetraspanin-1	TSPAN1	IPI00030936	26283.3	16	10	13	13	11	10
Hypoxanthine-guanine phosphoribosyltransferase	HPRT1	IPI00218493	24562.2	11	8	9	18	12	12
Isoform 1 of Lysosomal acid lipase/cholesteryl ester hydrolase	LIPA	IPI00007207,IPI00446007,IPI00917724	45401.8	6	8	4	22	20	4
Isoform 1 of Filamin-B	FLNB	IPI00289334,IPI00382696,IPI00477536,IPI00900293	278172	11	15	13	4	2	7
Isoform 1 of Twisted gastrulation protein homolog 1	TWSG1	IPI00410487	24997.8	10	9	8	10	14	12
Isoform 1 of Adenylyl cyclase-associated protein 1	CAP1	IPI00008274	51837.5	10	14	12	20	12	0
Transgelin-2	TAGLN2	IPI00550363,IPI00644531,IPI00647915	22373.9	9	11	8	10	7	5
Puromycin-sensitive aminopeptidase	NPEPPS	IPI00026216	103261	9	15	12	8	8	3
Cathepsin Z	CTSZ	IPI00002745	33850.2	9	7	8	9	6	9
UDP-glucose 6-dehydrogenase	UGDH	IPI00031420	55007.3	14	11	9	11	8	4
Golgi membrane protein 1	GOLM1	IPI00171411,IPI00759659,IPI00887833	46254.7	10	15	10	12	10	6
Transforming growth factor beta-1	TGFB1	IPI00000075	44324.2	4	9	4	17	14	9
Elongation factor 1-gamma	EEF1G	IPI00738381	50284.9	8	9	10	13	9	4
Protein Niban	FAM129A	IPI00328350,IPI00872650	103116	10	12	9	3	5	5
Protein CREG1	CREG1	IPI00021997	24057	9	9	8	6	15	6
Carboxypeptidase D	CPD	IPI00027078	152915	12	6	9	15	16	3
ADAM 10	ADAM10	IPI00013897	84125	8	7	9	11	9	5
Antithrombin III variant	SERPINC1	IPI00032179	52675.1	8	9	9	9	7	15
N(G),N(G)-dimethylarginine dimethylaminohydrolase 1	DDAH1	IPI00220342	31103.7	10	14	11	9	2	4
Phosphoglycerate kinase 2	PGK2	IPI00219568	44779.1	6	7	10	11	14	7
Keratin, type I cytoskeletal 9	KRT9	IPI00019359	62113	8	7	4	17	10	10
Plasma alpha-L-fucosidase	FUCA2	IPI00012440	54044.1	6	10	7	17	10	7
Isoform Gamma-1 of Serine/threonine-protein phosphatase PP1-gamma catalytic subunit	PPP1CC	IPI00005705,IPI00218187	36967.6	18	13	11	5	6	11
Putative phospholipase B-like 2	P76	IPI00169285	65455.4	9	11	9	10	10	5
Isoform 1 of TOM1-like protein 2	TOM1L2	IPI00446294	55538.7	16	13	11	17	7	6
Translational activator GCN1	GCN1L1	IPI00001159	292732	9	6	14	11	9	1
Isoform 2 of Cell division control protein 42 homolog	CDC42	IPI00016786,IPI00909484	21240.7	11	12	11	4	3	6
Heat shock 70 kDa protein 4	HSPA4	IPI00002966	94313.9	6	11	13	9	5	12
cDNA FLJ54957, highly similar to Transketolase	TKT	IPI00643920,IPI00792641	68725.4	14	6	5	11	6	6
Rho-related GTP-binding protein RhoC	RHOC	IPI00027434,IPI00647268	21988.7	9	14	15	4	4	4
Ras-related protein Rap-1A	RAP1A	IPI00019345	20969.3	11	9	9	13	10	7
Lysosomal alpha-mannosidase	MAN2B1	IPI00012989,IPI00644131	113727	9	11	6	8	10	6
Isoform 2 of Endoplasmic reticulum aminopeptidase 1	ERAP1	IPI00165949,IPI00477831	107826	3	6	8	10	9	9
DnaJ homolog subfamily B member 9	DNAJB9	IPI00017608	25501	11	8	9	17	13	8
Lactosylceramide 4-alpha-galactosyltransferase	A4GALT	IPI00033541,IPI00433955	40482.6	4	4	3	21	15	8
importin 5	IPO5	IPI00793443	125529	3	4	9	17	7	8
Glutathione S-transferase theta-1	GSTT1	IPI00741097	27317.9	6	4	7	4	4	3
Isoform 1 of Metalloreductase STEAP4	STEAP4	IPI00745161	51965.4	14	14	9	2	11	1
Prostate stem cell antigen	PSCA	IPI00013446	12894.3	10	12	13	8	12	10
Isoform A of Arachidonate 15-lipoxygenase type II	ALOX15B	IPI00005781,IPI00220010,IPI00470667	75868.7	20	15	6	10	9	5
Acetyl-CoA acetyltransferase, cytosolic	ACAT2	IPI00291419	41332.4	6	7	11	6	6	3
Talin-1	TLN1	IPI00298994	269747	12	10	12	7	7	6
Chloride intracellular channel protein 1	CLIC1	IPI00010896	26905.3	3	15	11	7	4	5
Homogentisate 1,2-dioxygenase	HGD;LOC727722	IPI00303174,IPI00887960	49955.7	15	12	15	6	5	3
Nucleoside diphosphate kinase 3	NME3	IPI00012315	18997.2	15	7	6	16	8	4
Isoform 1 of Contactin-associated protein-like 2	CNTNAP2	IPI00029343	148150	10	11	17	5	9	3
cDNA FLJ55486, highly similar to Semaphorin-3C	SEMA3C	IPI00019209	87151.6	13	9	6	14	7	5
Hypothetical protein	PATE4	IPI00787788	11389.7	6	5	2	16	10	13
Kallistatin	SERPINA4	IPI00328609	48526	1	0	0	25	14	4
Plasminogen	PLG	IPI00019580	90549.4	4	2	3	12	9	4
peptidylglycine alpha-amidating monooxygenase isoform a preproprotein	PAM	IPI00177543,IPI00219042,IPI00219043,IPI00878690	108386	10	8	7	8	5	6
Spondin-2	SPON2	IPI00305975	35826.4	5	12	4	4	5	1
Serum amyloid P-component	APCS	IPI00022391	25369.7	10	8	11	14	7	11
Ras-related protein Rab-2A	RAB2A	IPI00031169	23528.2	7	14	11	4	6	5
Fibrinogen beta chain	FGB	IPI00298497	55910.6	8	4	1	11	8	15
CD63 antigen	CD63	IPI00215998,IPI00384548,IPI00749070,IPI00791992,IPI00795720	25618.3	11	9	13	7	5	7
transforming growth factor, beta receptor III	TGFBR3	IPI00304865	93482.2	9	6	4	6	9	11
Dihydroxyacetone kinase	DAK	IPI00551024	58960.1	6	9	8	14	9	5
Isoform 1 of Slit homolog 2 protein	SLIT2	IPI00006288,IPI00220114,IPI00335003	169855	6	11	8	2	2	5
Isoform 1 of Protein phosphatase 1 regulatory subunit 7	PPP1R7	IPI00033600,IPI00395771,IPI00893539,IPI00893764,IPI00894184	41548.3	11	13	8	10	11	8
CD59 glycoprotein	CD59	IPI00011302	14159.2	6	9	7	9	5	9
L-xylulose reductase	DCXR	IPI00448095,IPI00797249,IPI00797917	25894.2	13	10	13	7	7	3
Lysosome-associated membrane glycoprotein 1	LAMP1	IPI00884105	44865.1	10	8	12	6	4	3
Thioredoxin	TXN	IPI00216298	11719.3	11	10	11	8	8	6
Isoform 1 of Phosphoglucomutase-1	PGM1	IPI00219526	61433	9	14	9	8	6	5
Isoform 2 of Phosphoacetylglucosamine mutase	PGM3	IPI00643166	55471	11	5	9	9	5	2
Tryptophanyl-tRNA synthetase, cytoplasmic	WARS	IPI00295400	53149.6	3	9	4	15	16	3
Protein dpy-30 homolog	DPY30	IPI00028109	11231.8	10	9	9	10	16	1
Isoform 1 of Leukotriene A-4 hydrolase	LTA4H	IPI00219077	69269.1	7	8	7	9	6	6
Metalloproteinase inhibitor 3	TIMP3	IPI00218247	24127.5	5	4	7	17	8	8
Acrosin-binding protein	ACRBP	IPI00168645	61340.2	8	9	2	12	9	9
aldehyde dehydrogenase 9A1	ALDH9A1	IPI00479877,IPI00873817	56274.4	12	11	9	5	6	5
Palmitoyl-protein thioesterase 1	PPT1	IPI00002412	34176	5	4	7	9	15	5
Epithelial cadherin	CDH1	IPI00025861,IPI00744889	97439.6	10	8	13	12	6	5
cytidine monophosphate (UMP-CMP) kinase 1, cytosolic isoform a	CMPK1	IPI00219953	25837.8	19	11	8	6	5	4
Proteasome activator complex subunit 1	PSME1	IPI00479722	28705.8	11	10	12	12	6	7
Isoform 1 of Nicotinamide phosphoribosyltransferase	NAMPT	IPI00018873	55504.5	12	7	8	9	6	5
Glutathione synthetase	GSS	IPI00010706	52367.9	15	7	9	9	8	3
cDNA FLJ59211, highly similar to Glucosidase 2 subunit beta	PRKCSH	IPI00026154,IPI00792916	60116.4	5	5	9	7	11	7
Isoform 1 of Cytoplasmic FMR1-interacting protein 1	CYFIP1	IPI00644231,IPI00903062	145169	9	6	5	17	13	4
Phosphoglycerate mutase 2	PGAM2	IPI00218570	28748.9	3	2	7	16	15	0
Isoform Long of Ubiquitin carboxyl-terminal hydrolase 5	USP5	IPI00024664,IPI00375145	95770.1	9	12	9	10	8	2
Putative uncharacterized protein DKFZp686I04222	SERPINB6	IPI00413451	46353.4	8	7	10	8	4	0
Isoform 2 of Choline transporter-like protein 4	SLC44A4	IPI00641073,IPI00893953	79432.4	10	12	9	10	3	5
Isoform Long of 14-3-3 protein beta/alpha	YWHAB	IPI00216318,IPI00759832	28065.1	9	14	8	8	9	9
Isoform 1 of Spermine synthase	SMS	IPI00005102,IPI00903119	41251.5	10	6	7	7	8	4
Kinesin-1 heavy chain	KIF5B	IPI00012837	109668	10	13	12	6	4	1
Isoform 1 of Long palate, lung and nasal epithelium carcinoma-associated protein 1	C20orf114	IPI00291410	52425.8	6	4	5	8	9	2
Inorganic pyrophosphatase	PPA1	IPI00015018	32642.6	10	12	7	5	5	3
Isoform 1 of Mannose-6-phosphate isomerase	MPI	IPI00219358	46639	9	10	9	6	3	5
Carbonic anhydrase 4	CA4	IPI00027466	35014.8	5	4	7	8	3	9
Isoform XLas-1 of Guanine nucleotide-binding protein G(s) subunit alpha isoforms XLas	GNAS	IPI00095891,IPI00219835,IPI00514055,IPI00640867,IPI00644936,IPI00646491	111008	7	8	7	5	1	3
Ubiquitin-conjugating enzyme E2 L3	UBE2L3	IPI00021347,IPI00909773	17844.3	6	7	7	11	5	6
Cartilage oligomeric matrix protein	COMP	IPI00028030,IPI00643348	82840	1	6	5	14	10	11
Isoform 1 of F-actin-capping protein subunit beta	CAPZB	IPI00026185,IPI00641107,IPI00642256	34342	8	9	7	6	9	1
Thrombospondin-1	THBS1	IPI00296099	129364	8	6	11	7	5	4
Protein NOV homolog	NOV	IPI00011140	39142.7	12	15	11	6	3	7
Peroxiredoxin-4	PRDX4	IPI00011937	30523.1	4	6	4	6	8	5
V-type proton ATPase subunit S1	ATP6AP1	IPI00784119	52009.2	8	8	5	8	6	9
chaperonin containing TCP1, subunit 3 isoform b	CCT3	IPI00290770,IPI00553185	60446.3	5	7	6	10	8	4
Prostaglandin reductase 1	PTGR1	IPI00292657	35852.5	7	10	10	11	5	4
Putative uncharacterized protein ENSP00000348237	-	IPI00453476,IPI00549725	28832.8	8	5	5	7	7	3
Keratin, type II cytoskeletal 8	KRT8	IPI00554648	53688.2	7	8	8	10	6	5
Uncharacterized protein UNQ773/PRO1567	LOC124220	IPI00060800,IPI00748189	22721.4	9	6	7	11	10	5
Alpha-soluble NSF attachment protein	NAPA	IPI00009253	33216.1	14	12	10	6	4	3
Isoform H17 of Myeloperoxidase	MPO	IPI00007244,IPI00236554,IPI00236556	83853.1	8	10	8	13	5	9
Alanyl-tRNA synthetase, cytoplasmic	AARS	IPI00027442	106795	13	8	6	8	7	1
PCTP-like protein	STARD10	IPI00186008	33030.8	10	8	11	5	7	5
Adenylate kinase isoenzyme 1	AK1	IPI00018342,IPI00640817	21617.1	5	11	14	4	2	7
Adenine phosphoribosyltransferase	APRT	IPI00218693	19590.5	13	5	5	12	9	0
22 kDa protein	-	IPI00219910,IPI00783862	22171.8	8	10	15	8	4	6
Platelet-activating factor acetylhydrolase	PLA2G7	IPI00011588	50061.6	7	3	4	7	6	2
Extracellular superoxide dismutase [Cu-Zn]	SOD3	IPI00027827	25832.3	10	13	11	4	4	7
Translin-associated protein X	TSNAX	IPI00293350	33095.1	9	5	6	12	12	0
Isoform 1 of Multiple epidermal growth factor-like domains 8	MEGF8	IPI00027310	303074	7	12	6	8	4	13
S-formylglutathione hydrolase	ESD	IPI00411706,IPI00641040	31445.6	5	8	7	11	9	6
Actin-related protein 3	ACTR3	IPI00028091	47353.8	8	6	6	6	6	6
Matrilysin	MMP7	IPI00013400	29659.9	5	5	3	14	5	6
Ig gamma-4 chain C region	IGHG4	IPI00829814	35921.5	3	8	6	3	1	4
Multifunctional protein ADE2	PAICS	IPI00217223	49662.3	8	6	8	9	8	5
Isoform 4 of Nicotinate phosphoribosyltransferase	NAPRT1	IPI00412498,IPI00465085,IPI00879716,IPI00880164	52144.1	2	2	7	15	17	0
Protein	-	IPI00736860	36272.5	3	4	3	14	12	8
Thrombospondin-4	THBS4	IPI00328550	105851	7	3	6	7	11	2
Isoform 1 of Acid sphingomyelinase-like phosphodiesterase 3b	SMPDL3B	IPI00550115	50796.4	7	10	7	5	6	3
UDP-glucose ceramide glucosyltransferase-like 1 isoform 1	UGCGL1	IPI00024466,IPI00619903	177177	4	3	4	15	10	5
Isoform Long of Ras-related protein Rab-27A	RAB27A	IPI00016381	24850.7	7	10	6	4	4	8
annexin IV	ANXA4	IPI00793199,IPI00872780	36068.6	7	10	10	4	2	5
Isoform Del-701 of Signal transducer and activator of transcription 3	STAT3	IPI00306436,IPI00412752,IPI00784414	87964.5	9	7	5	8	8	2
14-3-3 protein gamma	YWHAG	IPI00220642	28285.1	11	9	6	6	9	5
Isoform 2 of von Willebrand factor A domain-containing protein 1	VWA1	IPI00010221	24455.8	8	8	7	13	11	0
Proteasome subunit alpha type-6	PSMA6	IPI00029623	27381.5	6	7	7	3	3	3
Deoxyribonuclease-2-alpha	DNASE2	IPI00010348	39563	5	10	8	14	7	7
Isoform 1 of Proteasome subunit alpha type-7	PSMA7	IPI00024175	27869.1	8	9	8	4	3	5
Reticulocalbin-1	RCN1	IPI00015842	38873.2	6	7	7	11	9	5
Proteasome subunit alpha type-5	PSMA5	IPI00291922	26393.3	7	8	4	9	5	3
cDNA FLJ56357, highly similar to Homo sapiens apolipoprotein A-I binding protein (APOA1BP), mRNA	APOA1BP	IPI00168479,IPI00848298	33610.8	8	6	6	7	7	5
Glycogen phosphorylase, liver form	PYGL	IPI00783313	97134.4	7	12	8	9	7	2
Rho GDP-dissociation inhibitor 1	ARHGDIA	IPI00003815,IPI00794402	23189.5	10	7	8	5	6	4
F-actin-capping protein subunit alpha-1	CAPZA1	IPI00005969,IPI00873484	32905.1	6	6	10	5	1	2
Angiogenin	ANG	IPI00008554	16532.2	3	2	2	3	3	3
cDNA FLJ59403, highly similar to Nucleosome assembly protein 1-like 4	NAP1L4	IPI00017763	44077.2	7	7	4	4	4	3
Epididymal secretory protein E3-alpha	FAM12A	IPI00031385	17629.4	3	3	4	8	11	2
N-acetylgalactosamine-6-sulfatase	GALNS	IPI00029605	58009.4	3	8	9	3	7	6
Lactadherin	MFGE8	IPI00002236	43104.9	7	7	10	4	3	5
Out at first protein homolog	OAF	IPI00328703	30670.4	6	5	3	12	8	7
T-complex protein 1 subunit delta	CCT4	IPI00302927,IPI00873222,IPI00893358	57907.9	7	10	6	5	4	3
fibromodulin precursor	FMOD	IPI00292732	43162.4	4	5	5	6	3	3
Isoform 1 of Neogenin	NEO1	IPI00023814,IPI00217291,IPI00472011,IPI00556554	159999	7	7	4	7	6	5
Lysosomal alpha-glucosidase	GAA	IPI00293088	105320	0	1	4	7	13	0
Isoform 1 of MAM domain-containing protein 2	MAMDC2	IPI00183750	77566.2	5	3	6	3	8	4
Calumenin, isoform CRA_c	CALU	IPI00789155	38033.9	4	6	4	5	7	3
Galactoside 3(4)-L-fucosyltransferase	FUT3	IPI00007671	42100.1	5	4	5	5	7	3
ADP-ribosylation factor 1	ARF1	IPI00215914,IPI00215917	20679.6	6	10	9	4	3	3
Proteasome subunit alpha type-4	PSMA4	IPI00299155,IPI00789638,IPI00795606	29466.8	9	11	7	6	5	3
Isoform 1 of NADH-cytochrome b5 reductase 2	CYB5R2	IPI00008234	31441.9	2	0	2	6	6	1
Serine protease HTRA1	HTRA1	IPI00003176	51269.3	5	2	2	11	5	2
Inositol monophosphatase	IMPA1	IPI00020906	30170.5	5	5	4	9	6	2
Signal recognition particle receptor subunit alpha	SRPR	IPI00385267	69794.8	3	5	5	11	10	5
Platelet-activating factor acetylhydrolase IB subunit beta	PAFAH1B2	IPI00026546	25551.5	8	10	6	4	3	5
Rab GDP dissociation inhibitor alpha	GDI1	IPI00010154	50566.1	9	4	8	10	6	3
Glutaminyl-peptide cyclotransferase	QPCT	IPI00003919	40859.9	5	5	5	6	8	3
Ganglioside GM2 activator	GM2A	IPI00018236	20821.2	10	6	3	7	8	1
Ribonuclease K6	RNASE6	IPI00004114	17178	7	2	1	5	6	3
Phosphoglucomutase-2	PGM2	IPI00550364	68267.7	7	6	7	3	0	6
Synaptotagmin-7	SYT7	IPI00012902	45484.6	9	9	9	7	3	4
Isoform 1 of Cysteine-rich motor neuron 2 protein	CRIM2	IPI00914663	159909	6	2	2	17	13	2
cDNA FLJ56343, highly similar to Torsin A	TOR1A	IPI00413293,IPI00902990	40768.9	8	2	4	12	7	4
Insulin-like growth factor-binding protein 5	IGFBP5	IPI00029236	30552	3	9	5	3	2	4
Vacuolar protein sorting-associated protein 35	VPS35	IPI00018931	91692	4	2	9	7	8	1
Isoform 1 of Thrombospondin type-1 domain-containing protein 4	THSD4	IPI00794391	112429	7	4	5	7	5	3
RPE-spondin	C8orf84	IPI00063877	29591.4	5	7	3	11	6	8
Ectonucleotide pyrophosphatase/phosphodiesterase family member 5	ENPP5	IPI00011994	54649.6	2	4	4	6	3	5
Isoform 1 of Angiotensin-converting enzyme 2	ACE2	IPI00465187	92447.3	2	1	2	2	6	4
Isoform 2 of Leucyl-cystinyl aminopeptidase	LNPEP	IPI00221240,IPI00221241,IPI00307017,IPI00871815	115622	6	6	8	2	4	3
Tubulin alpha-1A chain	TUBA1A	IPI00180675	50117.7	5	5	3	12	9	6
Isoform 1 of ADAM 9	ADAM9	IPI00440932,IPI00440933	90538.1	7	5	4	2	5	5
Endoplasmic reticulum mannosyl-oligosaccharide 1,2-alpha-mannosidase	MAN1B1	IPI00008207,IPI00383856	79564	1	6	2	4	3	4
Isoform 1 of Tubulointerstitial nephritis antigen-like	TINAGL1	IPI00005563,IPI00910801	52369	3	4	4	11	7	6
Apolipoprotein A-IV	APOA4	IPI00304273,IPI00847179	45381.3	3	4	2	3	4	5
Isoform A of AP-1 complex subunit beta-1	AP1B1	IPI00328257,IPI00413947	104591	9	11	10	1	2	4
Isoform 2 of Mannose-1-phosphate guanyltransferase beta	GMPPB	IPI00002496,IPI00030920	42603.2	5	3	2	9	13	0
Phospholipase A2, membrane associated	PLA2G2A	IPI00026962	16065	7	7	6	2	0	2
Erythrocyte band 7 integral membrane protein	STOM	IPI00219682	31714.1	6	6	6	12	8	0
Isoform HMW of Kininogen-1	KNG1	IPI00032328,IPI00215894,IPI00797833	71939.6	3	5	4	9	4	8
Vasorin	VASN	IPI00395488	71696.1	2	1	4	14	10	2
Protein disulfide-isomerase A4	PDIA4	IPI00009904	72916	3	4	3	4	4	2
Heat shock 70 kDa protein 4L	HSPA4L	IPI00295485,IPI00828021	94470.4	4	3	2	13	6	5
cDNA FLJ53368, highly similar to Pyruvate kinase isozymes M1/M2	PKM2	IPI00847989	49880.2	8	7	7	4	5	6
Nuclear transport factor 2	NUTF2	IPI00009901	14460.9	6	3	5	9	6	2
Glutathione peroxidase 3	GPX3	IPI00026199	25488.2	3	6	3	7	5	4
Cysteine-rich secretory protein 2	CRISP2	IPI00029218	27240.7	4	8	10	9	5	5
Glutathione S-transferase theta-2	GSTT2;GSTT2B	IPI00419250,IPI00878456	27490.1	4	2	3	15	13	2
Isoform 3 of Transketolase-like protein 1	TKTL1	IPI00644689	65315.8	2	0	1	19	14	5
Probable G-protein coupled receptor 115	GPR115	IPI00217512,IPI00217998	77689.4	5	6	3	5	2	12
Vesicular integral-membrane protein VIP36	LMAN2	IPI00009950	40211.5	4	4	2	7	6	2
Cathepsin S	CTSS	IPI00299150	37477.6	4	2	6	6	2	6
Delta-aminolevulinic acid dehydratase	ALAD	IPI00790373	37211.5	8	6	5	2	2	4
Isoform 5 of Brain-specific angiogenesis inhibitor 1-associated protein 2	BAIAP2	IPI00180292,IPI00185159,IPI00299088,IPI00642333,IPI00644120,IPI00647603	57428.5	4	7	8	3	3	3
Programmed cell death protein 6	PDCD6	IPI00025277	21851.1	3	6	5	7	2	4
Aldehyde dehydrogenase family 1 member A3	ALDH1A3	IPI00026663	56091.3	8	7	7	3	1	5
Isoform 1 of Exportin-2	CSE1L	IPI00022744,IPI00219994	110404	3	3	1	13	13	3
Sialic acid synthase	NANS	IPI00147874	40289.9	8	7	12	4	2	1
Ribonuclease-like protein 13	RNASE13	IPI00456130	17827.5	4	5	3	11	6	6
Corticosteroid-binding globulin	SERPINA6	IPI00027482	45124.1	5	6	4	6	4	4
Isoform Membrane-bound of Catechol O-methyltransferase	COMT	IPI00011284,IPI00375513	30019.6	6	7	5	2	4	4
Cytosolic purine 5'-nucleotidase	NT5C2	IPI00029054	64954.5	6	7	8	4	6	2
Alpha-actinin-1	ACTN1	IPI00013508,IPI00759776,IPI00909239	103043	7	9	5	3	1	3
Niban-like protein 1	FAM129B	IPI00456750,IPI00647286	82666	5	11	5	5	4	2
Uncharacterized protein C17orf25	GLOD4	IPI00007102,IPI00032575,IPI00745272,IPI00909336	54995.3	6	9	9	2	2	4
Regenerating islet-derived protein 3 gamma	REG3G	IPI00394807	19312.7	6	8	4	7	4	9
Alpha-mannosidase 2C1	MAN2C1	IPI00783434,IPI00795842	115817	7	5	2	4	6	6
Metalloproteinase inhibitor 1	TIMP1	IPI00032292	23153.1	5	7	3	6	8	3
Isoform 1 of Ester hydrolase C11orf54	C11orf54	IPI00072044	35099.7	4	8	3	5	0	4
Isoform Smooth muscle of Myosin light polypeptide 6	MYL6;MYL6B	IPI00789605	16942.8	5	5	7	2	3	2
Sepiapterin reductase	SPR	IPI00017469	28031.5	9	6	5	9	9	1
Solute carrier family 2, facilitated glucose transporter member 5	SLC2A5	IPI00027452	54957.7	8	5	1	8	14	0
Acylamino-acid-releasing enzyme	APEH	IPI00337741	81206	7	4	7	6	4	4
cDNA FLJ54471, highly similar to Complement C1r subcomponent	C1R	IPI00296165	81872.5	4	6	0	7	4	4
GTP-binding nuclear protein Ran	RAN	IPI00643041,IPI00792352,IPI00795671,IPI00796462	24405.1	2	4	2	2	3	3
T-complex protein 1 subunit eta	CCT7	IPI00018465	59349.8	2	3	5	14	9	3
Thioredoxin domain-containing protein 17	TXNDC17	IPI00646689	13922.4	4	7	5	8	4	1
Intelectin-1	ITLN1	IPI00291737	34943.8	0	1	2	8	8	6
SPARC-like protein 1	SPARCL1	IPI00296777	75197.5	0	1	2	5	5	5
Acrosin	ACR	IPI00289614	45829.3	2	4	1	17	7	4
Microfibril-associated glycoprotein 4	MFAP4	IPI00022792,IPI00793751	28631.3	4	4	3	4	9	4
Semaphorin-7A	SEMA7A	IPI00025257	74805.7	1	3	4	8	1	4
Brain-specific serine protease 4	PRSS22	IPI00005467	33713.4	3	4	3	3	4	4
Isoform Mitochondrial of Fumarate hydratase, mitochondrial	FH	IPI00296053,IPI00759715	54619.8	4	5	4	5	7	4
SEC14-like protein 2	SEC14L2	IPI00018314	46128.4	3	1	4	4	3	1
Cadherin-2	CDH2	IPI00290085,IPI00658202	99793.8	7	7	4	8	3	6
Proteasome subunit beta type-2	PSMB2	IPI00028006	22819.5	3	7	4	3	4	4
Isoform 2 of Haloacid dehalogenase-like hydrolase domain-containing protein 2	HDHD2	IPI00644472,IPI00783874	18515.9	6	8	7	5	4	6
aspartyl aminopeptidase	DNPEP	IPI00015856,IPI00658215	53420.6	4	1	1	12	6	1
Ras-related protein Rab-1B	RAB1B	IPI00008964,IPI00374519,IPI00871366,IPI00896425	22154	4	5	7	1	3	5
Isoform 1 of Glucosamine--fructose-6-phosphate aminotransferase [isomerizing] 1	GFPT1	IPI00217952,IPI00299506	78789.7	8	6	5	4	3	1
Fibroblast growth factor 19	FGF19	IPI00032908	23984.7	1	0	1	7	9	1
Valyl-tRNA synthetase	VARS	IPI00000873,IPI00893918	140460	8	3	3	8	8	3
Inhibin beta B chain	INHBB	IPI00297026	45103.5	9	0	1	4	5	0
Ig kappa chain V-I region WEA	-	IPI00003469,IPI00382577,IPI00384398,IPI00385614,IPI00387022,IPI00387027,IPI00387094,IPI00387099,IPI00387100,IPI00387101,IPI00398220,IPI00827485,IPI00829980,IPI00886870	11822.4	7	5	7	11	4	3
Isoform 1 of PATE-like protein M	PATE2	IPI00249971	12997.5	6	5	2	9	3	8
Isoform 1 of Testican-3	SPOCK3	IPI00478890,IPI00555693,IPI00909444	49053.7	5	4	5	5	2	4
Isoform 2 of Heme-binding protein 2	HEBP2	IPI00003799,IPI00644697	20841.7	5	6	6	7	5	5
Ras-related protein Rab-10	RAB10	IPI00016513	22524.1	11	8	7	5	3	3
Galectin-3	LGALS3	IPI00465431	26134.8	5	6	6	1	3	1
Beta-1,4-galactosyltransferase 4	B4GALT4	IPI00030128	40023.9	2	5	5	6	2	4
Bifunctional aminoacyl-tRNA synthetase	EPRS	IPI00013452	170632	5	4	2	7	9	0
Isoform 1 of Alpha-(1,3)-fucosyltransferase 11	FUT11	IPI00217759	55799.2	3	3	2	4	6	2
Isoform 1 of Coatomer subunit alpha	COPA	IPI00295857,IPI00646493	138331	5	4	6	4	2	3
Afamin	AFM	IPI00019943	69052.1	1	4	3	0	6	4
Lutheran blood group glycoprotein	BCAM	IPI00002406,IPI00554618	67385.9	6	3	5	5	4	1
Alcohol dehydrogenase class-3	ADH5	IPI00746777	39705.8	7	7	8	2	5	3
V-type proton ATPase catalytic subunit A	ATP6V1A	IPI00007682	68287.4	7	6	8	1	2	5
Proteasome subunit beta type-4	PSMB4	IPI00555956	29187	6	6	4	9	9	1
Mitogen-activated protein kinase 1	MAPK1	IPI00003479	41373.9	1	4	6	1	0	2
Phospholysine phosphohistidine inorganic pyrophosphate phosphatase	LHPP	IPI00005474	29147.4	2	1	5	7	3	0
cDNA FLJ54710, highly similar to Target of Myb protein 1	TOM1	IPI00023191,IPI00879576,IPI00879680,IPI00903336,IPI00910932,IPI00913835	54814.1	5	5	4	11	4	4
Ras-related protein Rab-7a	RAB7A	IPI00016342	23472	9	10	9	0	0	2
Histone H4	HIST1H4H;HIST2H4A;HIST4H4;HIST1H4F;HIST1H4D;HIST1H4K;HIST1H4C;HIST1H4J;HIST1H4A;HIST1H4I;HIST1H4B;HIST2H4B;HIST1H4E;HIST1H4L	IPI00453473	11349.7	1	4	3	4	6	4
Xaa-Pro aminopeptidase 1	XPNPEP1	IPI00793375	74781.6	2	7	6	2	2	3
Myristoylated alanine-rich C-kinase substrate	MARCKS	IPI00219301	31536.2	5	8	8	5	3	7
ubiquitin and ribosomal protein S27a precursor	UBB;RPS27A;UBC	IPI00179330,IPI00456429,IPI00719280,IPI00743241,IPI00743650,IPI00744274,IPI00784990,IPI00789107,IPI00789823,IPI00790633,IPI00792712,IPI00793729,IPI00793810,IPI00794211,IPI00794925,IPI00795527,IPI00796007,IPI00796600,IPI00797400,IPI00798127,IPI00798155	17947.6	8	6	6	3	3	5
EH domain-containing protein 1	EHD1	IPI00017184	60611.1	5	6	7	2	4	2
Arrestin domain-containing protein 1	ARRDC1	IPI00166858	45963	7	6	3	5	3	1
Beta-defensin 129	DEFB129	IPI00015238	20281.1	1	2	1	5	7	5
Frizzled-1	FZD1	IPI00054521	71141.3	3	5	3	3	2	3
Protein AMBP	AMBP	IPI00022426	38981.5	4	3	3	6	6	5
Isoform D of Fibulin-1	FBLN1	IPI00296534	77193.6	2	2	3	12	5	7
Isoform 1 of WD repeat-containing protein 1	WDR1	IPI00746165,IPI00873622	66175.2	2	3	2	2	2	0
Isoform 1 of Anoctamin-7	ANO7	IPI00170999	105515	8	4	3	5	5	2
Isoform 1 of Cytosol aminopeptidase	LAP3	IPI00419237,IPI00789806	56149.7	4	8	7	1	2	3
Guanine nucleotide-binding protein G(I)/G(S)/G(T) subunit beta-2	GNB2	IPI00003348	37313.8	7	5	5	4	3	0
Isoform Sap-mu-0 of Proactivator polypeptide	PSAP	IPI00012503,IPI00219825	58094	3	2	3	2	14	1
TCN2 protein	TCN2	IPI00386630,IPI00879436	44404.8	4	1	3	5	12	3
Threonyl-tRNA synthetase, cytoplasmic	TARS	IPI00329633	83419.8	4	3	2	3	1	1
Lysosomal protective protein	CTSA	IPI00021794,IPI00640525	54449.6	3	3	3	5	7	5
FK506-binding protein 4	FKBP4	IPI00219005	51787.9	4	7	5	3	3	3
Isoform 1 of Sperm acrosome membrane-associated protein 3	SPACA3	IPI00217482,IPI00789502,IPI00791096	23413	4	3	3	8	8	5
Protein S100-A9	S100A9	IPI00027462	13224.3	5	5	5	2	5	6
Isoform Long of Platelet-derived growth factor subunit A	PDGFA	IPI00021833,IPI00220454,IPI00655954,IPI00787244,IPI00892580	24024.7	2	3	6	2	1	4
Mu-crystallin homolog	CRYM	IPI00000949	33757.1	5	3	8	9	4	1
Isoform 3 of Serine/threonine-protein phosphatase 2A regulatory subunit B'	PPP2R4	IPI00217296,IPI00293102,IPI00477616,IPI00853151,IPI00893197	33449.7	7	2	3	7	3	1
Glypican-4	GPC4	IPI00232571	62394.5	6	5	3	6	4	6
hypothetical protein LOC79887	FLJ22662	IPI00016255	63240.1	4	2	3	9	4	4
Neural proliferation differentiation and control protein 1	NPDC1	IPI00299699	34498.9	4	7	9	3	4	4
Sortilin	SORT1	IPI00217882	92051.6	2	5	3	7	7	6
STE20/SPS1-related proline-alanine-rich protein kinase	STK39	IPI00004363	59624.9	2	3	5	7	3	3
Renin receptor	ATP6AP2	IPI00168884	38991.1	1	5	2	4	5	3
Ubiquitin carboxyl-terminal hydrolase 14	USP14	IPI00219913,IPI00640357,IPI00872664	56052.3	6	8	6	4	3	0
Isoform 1 of Tumor susceptibility gene 101 protein	TSG101	IPI00018434	43928	6	4	4	3	1	1
Annexin A11	ANXA11	IPI00414320	54373.7	6	8	6	3	1	4
Isoform 1 of Epididymis-specific alpha-mannosidase	MAN2B2	IPI00328488	113870	3	2	0	4	3	3
cDNA FLJ40980 fis, clone UTERU2014464, highly similar to ACID CERAMIDASE	-	IPI00917453	34577.3	2	9	4	2	1	6
Isoform 1 of Solute carrier family 2, facilitated glucose transporter member 14	SLC2A14	IPI00152505,IPI00607720	56304.1	5	4	3	5	3	3
Isoform 1 of Carbohydrate sulfotransferase 11	CHST11	IPI00099831,IPI00554485	41537.6	4	3	3	6	6	5
26S proteasome non-ATPase regulatory subunit 2	PSMD2	IPI00012268	100184	3	2	2	4	7	2
Isoform Delta of Poliovirus receptor-related protein 2	PVRL2	IPI00022661,IPI00215980	57723.9	6	4	3	5	2	5
Alpha-mannosidase 2	MAN2A1	IPI00003802	131128	4	3	2	5	2	3
Isoform 1 of Melanophilin	MLPH	IPI00012201,IPI00328101	65931	4	7	7	0	1	0
Proteasome subunit beta type-3	PSMB3	IPI00028004	22931.6	3	5	4	6	2	4
cDNA FLJ43573 fis, clone RECTM2001691, highly similar to Actin, cytoplasmic 2	ACTG1	IPI00794523	28194.5	4	5	4	6	5	2
Isoform 1 of Glycosyltransferase 8 domain-containing protein 3	GLT8D3	IPI00217652,IPI00791310,IPI00902965	50549.1	2	1	0	9	5	0
EH domain-containing protein 4	EHD4	IPI00005578	61159.6	6	5	5	3	2	3
Glycerol-3-phosphate dehydrogenase 1-like protein	GPD1L	IPI00032959	38401.3	7	7	6	5	2	3
Putative uncharacterized protein SMOC2	SMOC2	IPI00644807	49900	5	4	6	3	4	3
Serine/threonine-protein phosphatase 2A catalytic subunit alpha isoform	PPP2CA	IPI00008380	35576.5	1	4	3	2	1	2
cDNA FLJ60269, highly similar to Homo sapiens nephronectin (NPNT), mRNA	NPNT	IPI00748819	63991.5	4	4	5	1	3	2
T-complex protein 1 subunit theta	CCT8	IPI00784090	59603	7	6	4	5	6	1
Isoform 1 of Vinculin	VCL	IPI00291175,IPI00307162	116706	3	4	4	4	3	1
Isoform 1 of UTP--glucose-1-phosphate uridylyltransferase	UGP2	IPI00329331,IPI00395676,IPI00873223	56924	4	5	5	5	3	2
Ras-related protein Rab-11B	RAB11B	IPI00020436	24471	4	8	8	1	1	0
Nucleosome assembly protein 1-like 1	NAP1L1	IPI00023860,IPI00789029,IPI00902909	45357	2	4	4	5	4	4
SPARC	SPARC	IPI00014572	34613.9	0	0	1	9	5	5
Chloride anion exchanger	SLC26A3	IPI00031036	84490.6	3	3	4	8	5	0
Glucosamine-6-phosphate isomerase 1	GNPDA1	IPI00009305	32651.4	6	1	4	7	4	1
Mannosyl-oligosaccharide glucosidase	GCS1	IPI00328170	91901.1	4	1	1	5	7	3
Thrombospondin-2	THBS2	IPI00018769,IPI00642455	129971	4	4	5	6	6	3
Isoform 1 of Synaptotagmin-like protein 1	SYTL1	IPI00217789,IPI00642934	61839.2	6	2	5	3	2	0
Isoform 1 of Protein tweety homolog 3	TTYH3	IPI00749429,IPI00876857	57526.8	4	7	6	5	2	2
Isoform 1 of Prostaglandin reductase 2	PTGR2	IPI00167515	38481.2	3	3	9	1	4	3
Nucleolar autoantigen No55	SC65	IPI00642798	59576.1	3	4	3	4	7	6
Isoform 1 of Mammalian ependymin-related protein 1	EPDR1	IPI00259102,IPI00657648	25419.5	6	6	7	5	0	2
Isoform 1 of Pyridoxal kinase	PDXK	IPI00013004,IPI00418202,IPI00791490	35083.7	6	6	5	3	1	2
Golgi-specific brefeldin A-resistance guanine nucleotide exchange factor 1	GBF1	IPI00021954	206433	4	5	3	6	5	2
Isoform 1 of Protein NDRG2	NDRG2	IPI00008994,IPI00218108,IPI00218109,IPI00382995,IPI00759789	40780.7	4	3	4	10	7	0
Apolipoprotein E	APOE	IPI00021842	36135.5	2	4	3	4	4	3
Exportin-1	XPO1	IPI00298961,IPI00893013	123371	3	2	4	6	5	3
cDNA FLJ61399, highly similar to Spectrin alpha chain, brain	SPTAN1	IPI00744706,IPI00843765,IPI00844215,IPI00871535,IPI00879810	282132	3	4	5	2	2	2
Isoform 3 of Seizure 6-like protein 2	SEZ6L2	IPI00018276,IPI00419722,IPI00645828	92438.4	4	1	2	6	3	1
Glycyl-tRNA synthetase	GARS	IPI00783097,IPI00915808	83123.5	4	4	5	4	1	2
Isoform 2 of G-protein coupled receptor 56	GPR56	IPI00397949,IPI00412420	77055.6	0	2	2	2	2	1
Isoform 1 of Uncharacterized protein C20orf116	DDRGK1	IPI00028387	35593	9	4	5	3	3	3
Isoform 1 of EGF-containing fibulin-like extracellular matrix protein 1	EFEMP1	IPI00029658,IPI00220813,IPI00220814,IPI00220815,IPI00893517	54621.1	5	5	4	4	4	2
Vitamin K-dependent protein S	PROS1	IPI00294004,IPI00873445,IPI00878131	75105.4	2	3	1	4	1	2
Isoform 1 of Peroxidasin homolog	PXDN	IPI00016112	165258	4	2	4	0	5	2
Stress-induced-phosphoprotein 1	STIP1	IPI00013894,IPI00479946,IPI00871856,IPI00908463	62624.1	7	6	4	2	1	3
Decay-accelerating factor splicing variant 4	CD55	IPI00152418,IPI00216550,IPI00292069,IPI00382926,IPI00647119,IPI00783145,IPI00784169,IPI00874177	56199.4	0	4	3	3	1	6
Isoform 1 of Serine/threonine-protein phosphatase 2B catalytic subunit alpha isoform	PPP3CA	IPI00179415,IPI00747748,IPI00872209	58671.7	5	6	6	2	2	3
Heme-binding protein 1	HEBP1	IPI00148063	21079.4	7	5	4	5	3	3
Complement component C9	C9	IPI00022395	63156.8	2	2	4	8	7	3
Isoform 12 of CD44 antigen	CD44	IPI00297160,IPI00305064,IPI00418465,IPI00419219,IPI00827650,IPI00827658,IPI00827795,IPI00827893,IPI00827937,IPI00827982,IPI00828056,IPI00828064,IPI00828117,IPI00828192,IPI00918020	39398.1	3	4	4	5	4	3
Calcium-binding protein 39-like	CAB39L	IPI00026359,IPI00844534	39072.1	2	5	4	6	3	3
Complement component 4B	C4A	IPI00887154,IPI00892604	192732	2	2	1	9	6	5
Prothrombin (Fragment)	F2	IPI00019568	70018.8	1	0	1	6	5	3
Isoform 2 of Tectonic-3	TCTN3	IPI00737059,IPI00739876	47966.4	1	0	2	8	4	4
cDNA FLJ52545, highly similar to Dickkopf-related protein 3	DKK3	IPI00002714,IPI00383937,IPI00910436	39832.3	2	3	1	6	3	4
Beta-defensin 132	DEFB132	IPI00385522	10592.5	2	2	3	6	7	1
Vacuolar protein sorting-associated protein 28 homolog	VPS28	IPI00007155	25408	3	4	3	7	5	0
Chloride intracellular channel protein 4	CLIC4	IPI00001960,IPI00903323	28755.6	3	2	2	2	1	0
Isoform 1 of Lipolysis-stimulated lipoprotein receptor	LSR	IPI00409640,IPI00409641,IPI00641640,IPI00908558	71420.9	1	3	3	5	4	2
Isoform 1 of Receptor-type tyrosine-protein phosphatase gamma	PTPRG	IPI00011651,IPI00796281	162011	5	3	5	3	5	4
cDNA FLJ58073, moderately similar to Cathepsin B	-	IPI00909303	30749.7	3	3	2	2	4	2
HP protein	HP	IPI00431645,IPI00478493,IPI00641737,IPI00902590,IPI00902867	31363.6	2	3	2	6	3	8
Glyceraldehyde-3-phosphate dehydrogenase, testis-specific	GAPDHS	IPI00022430	44482.5	3	4	2	9	6	1
Cystatin-B	CSTB	IPI00021828	11121.3	4	5	6	6	3	3
60S acidic ribosomal protein P1	RPLP1	IPI00008527	11496.1	3	2	3	2	3	0
Isoform 1 of HD domain-containing protein 2	HDDC2	IPI00872352	23372.5	2	0	0	0	1	1
Solute carrier family 15 member 2	SLC15A2	IPI00328719	81768.1	1	4	3	2	1	3
Histone H2A type 1-A	HIST1H2AA	IPI00045109,IPI00216730,IPI00219037	14216.2	2	4	3	4	5	5
Isoform 2 of cAMP-dependent protein kinase catalytic subunit alpha	PRKACA	IPI00217960,IPI00396630	39805.5	2	4	2	2	1	5
Tetraspanin-6	TSPAN6	IPI00013449,IPI00909503	27545.9	5	5	3	1	2	2
Isoform Short of Proteasome subunit alpha type-1	PSMA1	IPI00016832,IPI00472442,IPI00871889	29538	4	4	4	2	5	1
15 kDa selenoprotein isoform 1 precursor	2015-09-01	IPI00030877	18027.4	5	2	3	9	6	4
cDNA FLJ59758, highly similar to S-methyl-5-thioadenosine phosphorylase	MTAP	IPI00011876	33168.6	4	5	3	1	1	2
Collagen alpha-2(IX) chain	COL9A2	IPI00019088	65113.3	3	4	4	5	3	3
Keratin, type II cytoskeletal 2 epidermal	KRT2	IPI00021304	65848.4	2	5	5	4	1	9
CMP-N-acetylneuraminate-beta-galactosamide-alpha-2,3-sialyltransferase	ST3GAL1	IPI00009629	39057.7	2	0	1	7	3	0
Beta-galactoside alpha-2,6-sialyltransferase 1	ST6GAL1	IPI00013887	46588.2	4	6	7	0	3	1
hypothetical protein LOC146556 isoform 2	C16orf89	IPI00166766,IPI00432405,IPI00886722	44607.7	2	4	2	3	5	4
Desmoglein-2	DSG2	IPI00028931	122276	4	3	3	0	0	3
LOC644936 protein	LOC644936	IPI00556231	24558.6	0	2	1	1	2	3
Hsc70-interacting protein	ST13	IPI00032826,IPI00892521	41314.4	5	3	4	5	4	2
Basement membrane-specific heparan sulfate proteoglycan core protein	HSPG2	IPI00024284	468760	2	2	7	4	3	2
Prostaglandin E synthase 3	PTGES3	IPI00015029,IPI00789101,IPI00789698,IPI00908647	18679.9	3	3	6	3	3	3
cDNA FLJ56922, highly similar to Dipeptidyl-peptidase 2	DPP7	IPI00555697	23182.9	4	4	8	1	5	3
Isoform 1 of Protein-L-isoaspartate(D-aspartate) O-methyltransferase	PCMT1	IPI00411680,IPI00828189	24632.9	2	1	2	0	2	2
Isoform 1 of Collectin-12	COLEC12	IPI00414467,IPI00872194	81509	4	5	3	1	1	2
Isoform 2 of Phospholipid transfer protein	PLTP	IPI00217778,IPI00643034,IPI00909702	49256.1	4	4	2	6	2	6
N(4)-(beta-N-acetylglucosaminyl)-L-asparaginase	AGA	IPI00026259	37176.4	0	3	3	7	3	3
Isoform 1 of Proteasome activator complex subunit 4	PSME4	IPI00005260	211323	2	3	1	9	4	0
Histone H2B type 2-E	HIST2H2BE	IPI00003935,IPI00018534,IPI00020101,IPI00152785,IPI00152906,IPI00166293,IPI00220403,IPI00303133,IPI00329665,IPI00419833,IPI00477495,IPI00515061,IPI00554798,IPI00646240,IPI00794461,IPI00815755,IPI00816252	13902.7	2	4	2	8	5	5
Alpha-L-iduronidase	IDUA	IPI00018879	72652.5	0	4	0	8	9	0
UDP-GlcNAc:betaGal beta-1,3-N-acetylglucosaminyltransferase 9	B3GNT9	IPI00061520	43734.5	0	0	0	10	11	0
3-mercaptopyruvate sulfurtransferase	MPST	IPI00165360,IPI00910977	33160.8	7	6	5	3	2	2
Isoform 2 of Eukaryotic translation initiation factor 5A-1	EIF5A	IPI00376005,IPI00411704	20152.8	5	3	2	3	2	1
T-cell immunomodulatory protein	ITFG1	IPI00006547	68092.1	1	1	0	2	1	1
Ig gamma-3 chain C region	IGHG3	IPI00827754,IPI00829716,IPI00829850,IPI00829940	41267.9	3	4	4	1	0	2
NADP-dependent malic enzyme	ME1	IPI00008215	64133.4	1	3	4	4	8	2
Putative uncharacterized protein DKFZp686L19235	LOC100126583	IPI00784950	51620.4	0	1	1	2	1	4
Coronin-1B	CORO1B	IPI00007058	54216.9	3	3	1	4	2	1
matrilin 4 isoform 3 precursor	MATN4	IPI00012325,IPI00021939,IPI00030786,IPI00296214,IPI00749485	55098.1	3	5	2	4	5	3
Acid sphingomyelinase-like phosphodiesterase 3a	SMPDL3A	IPI00178767	51243.9	3	3	4	3	2	3
Glycolipid transfer protein	GLTP	IPI00184363	23832.9	2	5	3	1	4	4
Asparaginyl-tRNA synthetase, cytoplasmic	NARS	IPI00306960	62926.2	6	2	7	2	2	0
Argininosuccinate lyase	ASL	IPI00220267,IPI00607562,IPI00872103,IPI00872756,IPI00874217	51641	3	3	3	6	2	1
Ethanolamine-phosphate cytidylyltransferase	PCYT2	IPI00015285,IPI00903114	43817.1	4	3	4	2	5	2
EGF-containing fibulin-like extracellular matrix protein 2	EFEMP2	IPI00296058	49386.1	1	1	1	6	3	2
Ubiquitin-conjugating enzyme E2 N	UBE2N	IPI00003949,IPI00874051	17120.6	6	3	3	3	4	2
Complement C1r subcomponent-like protein	C1RL	IPI00009793	53479.5	1	1	2	2	2	3
Isoform 1 of Semaphorin-3B	SEMA3B	IPI00012283,IPI00556335	83103.5	0	1	0	2	2	3
Isoform 1 of Abhydrolase domain-containing protein 14B	ABHD14B	IPI00063827,IPI00910706	22328	4	3	6	3	0	2
Alpha-1,3-mannosyl-glycoprotein 2-beta-N-acetylglucosaminyltransferase	MGAT1	IPI00000138	50845.1	2	2	1	3	2	1
macrophage stimulating 1	MST1	IPI00292218	81978.7	0	0	0	4	2	1
Isoform 1 of Dipeptidyl-peptidase 3	DPP3	IPI00020672	82573.6	2	3	4	7	4	1
33 kDa protein	RPSA	IPI00413108,IPI00553164	33295.5	4	4	3	2	1	1
Isoform Delta 6 of Calcium/calmodulin-dependent protein kinase type II delta chain	CAMK2D	IPI00172636,IPI00430291,IPI00827573,IPI00827606,IPI00827625,IPI00827717,IPI00828081,IPI00828139,IPI00828178,IPI00876923,IPI00915441	54111.1	4	2	2	6	4	1
Transforming protein RhoA	RHOA	IPI00478231	21750.4	4	1	5	7	5	2
Putative uncharacterized protein AKAP4	AKAP4	IPI00022057,IPI00157860,IPI00333264,IPI00552135	52271.6	2	3	3	8	5	1
Isoform 1 of Importin-4	IPO4	IPI00156374,IPI00398009,IPI00744488	118701	2	2	3	9	4	0
DCC-interacting protein 13-beta	APPL2	IPI00172513	74476.8	6	4	7	1	0	0
Similar to Elongation factor 1-alpha 1	-	IPI00180730	50136.1	3	3	3	2	4	0
Isoform 2 of Nitrilase homolog 1	NIT1	IPI00023779,IPI00456663,IPI00456664,IPI00456665	35878.6	7	3	1	5	7	0
Cell adhesion molecule 4	CADM4	IPI00176427	42766.2	2	4	2	2	2	2
Zona pellucida-binding protein 1	ZPBP	IPI00013006	40124.4	3	2	3	8	4	2
Leucine-rich repeat-containing protein 37A2	LRRC37A2	IPI00334362,IPI00747934,IPI00852668,IPI00892884	188374	3	1	2	3	6	4
GMP reductase 1	GMPR	IPI00304803	37400.7	2	4	2	6	3	2
Tumor protein, translationally-controlled 1	TPT1	IPI00009943,IPI00550900	21508.5	3	3	4	1	1	1
Acyl-protein thioesterase 2	LYPLA2	IPI00027032	24719.2	2	6	2	3	2	1
Ig kappa chain V-IV region Len	-	IPI00387120	12622.4	4	1	1	3	3	4
Coatomer subunit gamma	COPG	IPI00783982	97701.4	2	6	4	2	2	4
Fructose-bisphosphate aldolase C	ALDOC	IPI00418262	39438.2	2	5	3	3	4	3
Isoform Long of Glucose-6-phosphate 1-dehydrogenase	G6PD	IPI00216008,IPI00289800,IPI00645745,IPI00853547,IPI00884082	63810.1	3	2	4	0	3	2
F-actin-capping protein subunit alpha-2	CAPZA2	IPI00026182,IPI00873113	32931.2	1	2	2	0	3	1
Tetraspanin-8	TSPAN8	IPI00015872	26027	3	3	3	5	6	1
Ig kappa chain V-I region CAR	-	IPI00387024,IPI00387026,IPI00829956	11684.4	1	3	2	5	3	6
Radixin, isoform CRA_a	RDX	IPI00017367,IPI00903145	71032.6	0	5	1	6	4	0
Isoform 1 of L-asparaginase	ASRGL1	IPI00555734	32036.1	4	2	3	1	1	3
6-phosphofructokinase type C	PFKP	IPI00009790,IPI00643196	85579.4	4	3	6	2	3	3
Cartilage-associated protein	CRTAP	IPI00748502,IPI00793277	46545.5	2	1	4	3	3	5
aldehyde dehydrogenase 7 family, member A1	ALDH7A1	IPI00221234	58469.6	2	6	4	2	0	2
T-complex protein 1 subunit alpha	TCP1	IPI00290566	60327.2	3	5	2	2	1	4
Quinone oxidoreductase	CRYZ	IPI00000792,IPI00641565	35189.3	6	4	4	3	0	1
alpha 1 type IX collagen isoform 1 precursor	COL9A1	IPI00478711,IPI00645204,IPI00745219,IPI00874229	91852.9	3	4	1	1	1	1
Myosin-Ic	MYO1C	IPI00010418,IPI00743335,IPI00829992	117935	3	3	2	3	1	2
WAP four-disulfide core domain protein 8	WFDC8	IPI00216698	27806.2	1	3	2	3	1	0
Isoform 1 of V-type proton ATPase subunit H	ATP6V1H	IPI00296191,IPI00414079,IPI00909198	55865.4	3	7	0	0	2	1
26S protease regulatory subunit 6A	PSMC3	IPI00018398	49187	3	6	4	1	3	3
Glycine N-methyltransferase	GNMT	IPI00215925	32724.5	6	4	4	0	2	2
Tubulin beta-4 chain	TUBB4	IPI00023598	49567.4	2	4	3	3	2	5
Serine/threonine-protein phosphatase 2A 55 kDa regulatory subunit B beta isoform	PPP2R2B	IPI00020850,IPI00184845,IPI00332511,IPI00376972,IPI00376973,IPI00376974,IPI00442821,IPI00470920,IPI00472385	51693.3	5	3	4	4	3	2
Hemoglobin subunit beta	HBB	IPI00654755,IPI00884107	15980	0	0	0	6	4	3
Putative uncharacterized protein TNFSF10	TNFSF10	IPI00000049,IPI00747054	34683.1	0	4	3	4	4	3
Isoform 1 of 6-phosphofructokinase, liver type	PFKL	IPI00332371,IPI00784216,IPI00902982	85001.2	4	2	4	2	0	2
Isoform 1 of Lambda-crystallin homolog	CRYL1	IPI00006443,IPI00645031	35401.3	4	5	4	0	0	2
CD82 antigen	CD82	IPI00020446	29607.7	3	3	3	2	2	1
Isoform 1 of AP-2 complex subunit beta-1	AP2B1	IPI00784156,IPI00784366,IPI00790702	104537	3	4	3	3	2	5
Eukaryotic initiation factor 4A-I	EIF4A1	IPI00025491,IPI00871852	46137.3	5	4	5	3	1	1
Isoform 1 of Polyadenylate-binding protein 1	PABPC1	IPI00008524,IPI00410017,IPI00796945	70653.3	3	3	4	2	3	4
Calcium and integrin-binding protein 1	CIB1	IPI00018451	21686.6	3	4	4	4	1	3
Argininosuccinate synthase	ASS1	IPI00020632	50800.3	2	4	3	5	4	0
Isoform 1 of Protein shisa-5	SHISA5	IPI00166039,IPI00796691	25563.6	3	2	2	3	2	4
N-acetylgalactosaminyltransferase 7	GALNT7	IPI00328391	75372.6	3	2	2	1	0	0
Isoform 1 of Cullin-3	CUL3	IPI00014312,IPI00382458	88914.1	0	2	2	3	2	1
Isoform Long of Beta-glucuronidase	GUSB	IPI00027745	74714.7	1	3	1	0	0	2
Isoform 1 of Catenin alpha-1	CTNNA1	IPI00215948	100055	2	0	3	7	5	0
Transmembrane protein 8	TMEM8	IPI00289131,IPI00893985	84698.9	1	1	3	2	1	2
Calpain small subunit 1	CAPNS1	IPI00025084	28298.6	3	3	4	3	1	2
S-adenosylmethionine synthetase isoform type-2	MAT2A	IPI00010157	43642.8	2	3	3	3	2	1
Golgi-associated plant pathogenesis-related protein 1	GLIPR2	IPI00007067,IPI00872817,IPI00874202	17200.1	1	5	3	2	1	2
482 kDa protein	HUWE1	IPI00179298,IPI00445401,IPI00456919,IPI00643153	482131	2	3	2	3	3	3
Ly6/PLAUR domain-containing protein 3	LYPD3	IPI00004310,IPI00643788	35951.7	3	4	6	3	1	3
Tartrate-resistant acid phosphatase type 5	ACP5	IPI00419240	36581.5	5	3	2	2	1	4
Glutathione S-transferase Mu 2	GSTM2	IPI00219067,IPI00639805,IPI00645360	25728.5	4	5	4	1	1	0
A kinase (PRKA) anchor protein 12 isoform 2	AKAP12	IPI00217683,IPI00237884,IPI00867627,IPI00872599	181664	2	5	4	2	1	3
Isoform B of Mannose-6-phosphate receptor-binding protein 1	M6PRBP1	IPI00303882	47027.6	2	0	2	7	3	0
protein arginine methyltransferase 5 isoform b	PRMT5	IPI00064328,IPI00441473,IPI00794580	71303.7	1	2	3	6	4	0
Mammaglobin-B	SCGB2A1	IPI00026126	10866.4	0	2	3	4	6	3
Endoplasmic reticulum protein ERp29	ERP29	IPI00024911	28976.9	0	3	2	3	3	0
Ectonucleotide pyrophosphatase/phosphodiesterase family member 1	ENPP1	IPI00184311,IPI00478248	104909	3	3	2	6	3	3
Wiskott-Aldrich syndrome protein family member 2	WASF2	IPI00472164	54267.3	6	2	2	5	4	1
kinesin light chain 1 isoform 2	KLC1	IPI00020096,IPI00337460,IPI00337465,IPI00394906,IPI00397666,IPI00398708,IPI00412642,IPI00472303,IPI00479424	65292.5	3	2	4	0	0	0
Beta-defensin 131	DEFB131	IPI00739683,IPI00888855,IPI00888889	8166.8	2	3	2	5	3	3
Isoform 4 of Phosphorylase b kinase regulatory subunit beta	PHKB	IPI00181893,IPI00218571,IPI00514085,IPI00514327	123810	5	3	2	3	2	2
Eukaryotic translation initiation factor 3 subunit E	EIF3E	IPI00013068	52204.6	5	1	4	1	2	0
Isoform 1 of Tumor necrosis factor receptor superfamily member 19	TNFRSF19	IPI00100067,IPI00219480	45996.6	1	2	4	6	2	3
Secreted frizzled-related protein 5	SFRP5	IPI00017558	35545.7	1	1	2	6	3	1
Isoform 1 of Torsin-2A	TOR2A	IPI00432753	35696.8	1	1	1	3	4	2
Deoxyribonuclease-1	DNASE1	IPI00031065	31416.2	4	6	3	1	0	4
Fumarylacetoacetase	FAH	IPI00031708,IPI00793664	46357.6	3	2	5	3	1	0
Membrane-associated progesterone receptor component 1	PGRMC1	IPI00220739	21654.2	1	2	1	7	4	3
Insulin-like growth factor-binding protein 7	IGFBP7	IPI00016915	29111.8	4	3	0	2	3	2
Cytochrome c	CYCS	IPI00465315,IPI00917605	11731.4	3	3	1	2	0	5
Tubulin alpha-4A chain	TUBA4A	IPI00007750,IPI00794663	49906.6	2	4	5	0	0	2
Guanine nucleotide-binding protein subunit alpha-11	GNA11	IPI00305551	42107.1	0	1	2	6	3	0
Actin-related protein 2/3 complex subunit 2	ARPC2	IPI00005161	34315.7	1	0	0	4	4	0
Isoform 1 of Cytoskeleton-associated protein 5	CKAP5	IPI00028275,IPI00472887	225484	1	4	1	0	0	0
Peptidase M20 domain-containing protein 2	PM20D2	IPI00217852	47758.7	4	3	2	1	1	0
Aldehyde oxidase	AOX1	IPI00029715	147903	2	3	3	0	0	1
Myosin-reactive immunoglobulin heavy chain variable region (Fragment)	-	IPI00783024	14124.3	2	2	4	4	3	3
Synaptic vesicular amine transporter	SLC18A2	IPI00016759	55697.4	3	6	3	1	1	3
Isoform 2 of Nucleophosmin	NPM1	IPI00220740,IPI00549248	29446.9	0	0	0	9	3	3
Isoform Beta of Heat shock protein 105 kDa	HSPH1	IPI00218993,IPI00513743	92099	2	2	1	2	2	2
Junctional adhesion molecule A	F11R	IPI00001754	32565.1	2	3	4	2	1	2
17 kDa protein	TF	IPI00798430	17209.1	4	3	5	2	4	1
Lysozyme C	LYZ	IPI00019038	16518.9	2	3	3	5	2	2
C-1-tetrahydrofolate synthase, cytoplasmic	MTHFD1	IPI00218342,IPI00794900	101544	1	2	4	1	1	0
cDNA FLJ54775, highly similar to Syntaxin-binding protein 2	STXBP2	IPI00019971,IPI00642310	67684.2	1	1	3	2	0	0
Glyoxylate reductase/hydroxypyruvate reductase	GRHPR	IPI00037448	35651.1	3	4	7	2	0	2
Thioredoxin domain-containing protein 4	TXNDC4	IPI00401264	46954.5	2	2	1	2	2	0
cDNA FLJ46245 fis, clone TESTI4020596, highly similar to Homo sapiens calpain 5	CAPN5	IPI00643994,IPI00742984,IPI00902710	77291.2	5	4	5	1	1	3
Membrane-bound transcription factor site-1 protease	MBTPS1	IPI00021569	117732	0	0	0	4	2	1
Keratin, type I cytoskeletal 18	KRT18	IPI00554788	48041	3	0	3	0	2	0
UV excision repair protein RAD23 homolog B	RAD23B	IPI00008223,IPI00642549	43153.1	3	4	3	0	1	2
Vacuolar protein sorting-associated protein 37B	VPS37B	IPI00002926	31290.2	2	7	2	2	2	0
Seryl-tRNA synthetase, cytoplasmic	SARS	IPI00220637,IPI00514587	58760.6	4	3	3	1	0	1
Isoform 1 of Kinesin light chain 4	KLC4	IPI00398812,IPI00743879	68622.1	2	1	4	0	2	0
Protein WFDC9	WFDC9	IPI00168790	10487.7	2	0	0	0	0	0
Isoform 2 of Retinoic acid receptor responder protein 1	RARRES1	IPI00410240	33267.5	0	0	1	3	1	0
N-acylsphingosine amidohydrolase 1 isoform b	ASAH1	IPI00418446	46487.5	4	4	3	3	0	0
COP9 signalosome complex subunit 7a	COPS7A	IPI00301419,IPI00798179	30258.8	2	1	2	3	1	1
Isoform 3 of Putative GTP-binding protein Parf	C9orf86	IPI00186586,IPI00383283,IPI00514853,IPI00827967,IPI00827972	57465.6	3	4	4	3	2	2
38 kDa protein	GNB2L1	IPI00641950,IPI00848226	37740.1	2	4	3	0	0	0
Thymosin beta-4	TMSB4X	IPI00220828,IPI00376164,IPI00376165	5034.9	1	0	1	1	0	0
lymphocyte antigen 6 complex, locus K	LY6K	IPI00023480	24965.6	1	2	3	2	1	0
20 kDa protein	GPD1L	IPI00797125	20272.4	2	1	1	1	1	0
Thymidine phosphorylase	TYMP	IPI00292858,IPI00852987,IPI00853163	49937.8	3	1	0	5	5	0
glutathione S-transferase mu 1 isoform 2	GSTM1	IPI00152326,IPI00218831,IPI00640363	21236.2	6	5	5	0	0	0
Isoform 4 of Afadin	MLLT4	IPI00023461,IPI00216505,IPI00398718,IPI00479469,IPI00552765,IPI00759546	206790	1	0	0	0	1	0
Histone H3.3	H3F3B;LOC440926;H3F3A	IPI00219038	15310.7	3	0	0	7	6	0
Heat shock 70 kDa protein 1L	HSPA1L	IPI00301277	70359.1	1	2	1	3	1	2
Isoform 2 of UDP-glucuronic acid decarboxylase 1	UXS1	IPI00410544,IPI00657807	48134.3	2	1	2	2	3	3
Neuroserpin	SERPINI1	IPI00016150	46409.9	0	2	4	1	3	1
Polypeptide N-acetylgalactosaminyltransferase 6	GALNT6	IPI00026991	71141.3	2	1	1	1	3	2
Isoform 5 of Thioredoxin reductase 1, cytoplasmic	TXNRD1	IPI00554786,IPI00783641,IPI00847482,IPI00871867,IPI00884896,IPI00885213	54689.3	3	1	2	4	5	1
ATP-dependent RNA helicase DDX1	DDX1	IPI00293655	82415.1	1	3	0	2	3	1
Isoform 1 of Transmembrane emp24 domain-containing protein 4	TMED4	IPI00296259,IPI00914908	25925.1	1	1	1	2	3	0
Activator of 90 kDa heat shock protein ATPase homolog 1	AHSA1	IPI00030706	38256.4	2	3	3	1	2	1
Isoform 1 of Apoptosis-associated speck-like protein containing a CARD	PYCARD	IPI00001699,IPI00221360,IPI00221362	21609.8	1	5	3	3	1	1
Isoform 1 of Acid phosphatase-like protein 2	ACPL2	IPI00152681,IPI00792585	55223.3	0	2	1	5	3	5
Toll-interacting protein	TOLLIP	IPI00100154,IPI00654582	30263.4	2	3	3	1	0	0
Olfactory receptor 51E2	OR51E2	IPI00022441,IPI00871401	35475.5	4	2	1	2	3	2
WD repeat-containing protein 61	WDR61	IPI00019269	33562.8	1	3	1	6	5	0
Importin subunit alpha-4	KPNA4	IPI00012578	57868.9	3	2	3	4	4	0
Isoform EP2B of Sperm-associated antigen 11B	SPAG11B	IPI00220126,IPI00301887,IPI00794932	5654.6	1	1	1	3	3	2
Isoform 1 of Metalloreductase STEAP2	STEAP2	IPI00168894,IPI00434815,IPI00657800,IPI00847362,IPI00877962,IPI00885092	55977.7	4	5	5	0	1	0
Isoform 1 of Probable palmitoyltransferase ZDHHC20	ZDHHC20	IPI00398974,IPI00871230	42259.9	3	2	3	5	2	0
Carboxypeptidase O	CPO	IPI00220711	42512.6	2	1	0	5	3	1
Prominin-1	PROM1	IPI00012540	97188.4	3	2	3	3	3	2
Von Hippel-Lindau binding protein 1	VBP1	IPI00334159	26518	4	3	3	2	3	3
Polypeptide N-acetylgalactosaminyltransferase 2	GALNT2	IPI00004669	64715.1	1	1	1	1	1	2
Isoform 1 of EGF-like repeat and discoidin I-like domain-containing protein 3	EDIL3	IPI00306046,IPI00399105	53747	1	3	2	2	2	0
CYR61 protein	CYR61	IPI00006273,IPI00299219,IPI00909871	37228.1	4	4	3	2	1	3
Isoform 2 of Synaptophysin-like protein 1	SYPL1	IPI00335277	26394.4	1	4	1	2	0	2
Ectonucleotide pyrophosphatase/phosphodiesterase family member 4	ENPP4	IPI00007249	51624.9	1	1	0	0	2	1
Isoform Long of Trifunctional purine biosynthetic protein adenosine-3	GART	IPI00025273	107750	2	1	2	1	1	1
Isoform 1 of 26S proteasome non-ATPase regulatory subunit 1	PSMD1	IPI00299608,IPI00456695	105821	2	5	4	1	1	1
Isoform 1 of MAGUK p55 subfamily member 5	MPP5	IPI00174976,IPI00604495	77277.4	2	3	3	1	2	3
Isoform 1 of Ras GTPase-activating-like protein IQGAP2	IQGAP2	IPI00299048	180601	2	4	1	1	2	0
Isoform 1 of Polypeptide N-acetylgalactosaminyltransferase 12	GALNT12	IPI00456149	66921	2	1	1	0	1	0
Calpain-2 catalytic subunit	CAPN2	IPI00289758,IPI00872686,IPI00910745	79995.1	3	1	2	4	2	0
Nodal modulator 1	NOMO1;NOMO3	IPI00329352,IPI00333985,IPI00413732,IPI00465432,IPI00872411	134336	2	1	1	5	4	1
Meteorin	METRN	IPI00384225	31188.8	0	0	2	4	4	1
Lipopolysaccharide-binding protein	LBP	IPI00032311	53368	2	1	1	2	4	2
Angiopoietin-1	ANGPT1	IPI00016677,IPI00789177,IPI00796953	57496.1	3	1	0	0	1	3
Isochorismatase domain-containing protein 1	ISOC1	IPI00304082,IPI00884070	32218.7	1	2	4	2	2	1
6-phosphogluconolactonase	PGLS	IPI00029997	27529.5	4	2	3	1	3	0
Isoform 1 of Neuronal cell adhesion molecule	NRCAM	IPI00333776,IPI00333777,IPI00333778,IPI00415032,IPI00655818,IPI00873446,IPI00883753	143873	1	1	0	5	6	2
Isoform 1 of Acrosomal protein SP-10	ACRV1	IPI00032270,IPI00218531,IPI00218532,IPI00218533,IPI00218534,IPI00218535,IPI00218537,IPI00218538,IPI00219630,IPI00219631,IPI00333174	28137.8	1	1	1	0	2	0
JmjC domain-containing protein 7	JMJD7	IPI00382394,IPI00419782,IPI00913866,IPI00916072	35914.2	1	0	3	2	2	0
Isoform Crk-II of Proto-oncogene C-crk	CRK	IPI00004838,IPI00305469,IPI00399054	33812.8	2	4	1	3	3	3
IGK@ protein	IGKV3-20	IPI00889156	25816.3	3	2	3	3	4	3
Isoform Long of Double-stranded RNA-binding protein Staufen homolog 1	STAU1	IPI00000001,IPI00218609,IPI00641873,IPI00643664	63165.1	3	3	3	5	3	1
Gasdermin-D	GSDMD	IPI00028027,IPI00793132	52782.9	8	1	1	3	1	0
Staphylococcal nuclease domain-containing protein 1	SND1	IPI00140420,IPI00910438	101980	3	2	3	3	3	0
Immunglobulin heavy chain variable region (Fragment)	-	IPI00783287	13417.8	0	3	2	3	2	4
Isoform 2 of Myosin-VI	MYO6	IPI00008455,IPI00069126,IPI00642722,IPI00816452,IPI00816461,IPI00844172	146036	1	2	5	0	0	1
Isoform 1 of Ribose-phosphate pyrophosphokinase 2	PRPS2	IPI00219617,IPI00718888	34751.5	4	5	3	0	0	0
Isoform 2 of Cysteine-rich with EGF-like domain protein 2	CRELD2	IPI00386754,IPI00419731,IPI00794252,IPI00794793,IPI00796204,IPI00797918,IPI00879774	34939.3	1	2	1	2	1	1
Destrin	DSTN	IPI00473014,IPI00845388	18488.2	6	3	2	0	0	0
Ras-related protein Rab-21	RAB21	IPI00007755	24329.9	4	4	3	0	0	3
Isoform 1 of UPF0424 protein C1orf128	C1orf128	IPI00015351,IPI00643524	24160.3	3	2	2	1	2	0
60S acidic ribosomal protein P0	RPLP0	IPI00008530,IPI00556485	34256.3	2	2	4	4	2	1
Isoform 2 of Choline transporter-like protein 1	SLC44A1	IPI00005068,IPI00221393,IPI00642657,IPI00871501	73280.9	3	3	2	2	1	2
Neutrophil defensin 1	DEFA1;LOC728358	IPI00005721,IPI00021827	10183	3	3	4	2	3	1
Protein ARMET	ARMET	IPI00328748	26886.4	1	3	2	2	1	2
Echinoderm microtubule-associated protein-like 2	EML2	IPI00015944,IPI00795173	70659.3	3	1	1	1	2	1
Phosphatidylinositol transfer protein alpha isoform	PITPNA	IPI00216048	31788.3	4	3	2	2	0	2
Agouti-related protein	AGRP	IPI00010869	14422.1	3	2	2	0	1	3
Isoform 1 of Beta-galactosidase-1-like protein	GLB1L	IPI00185998	74143.8	1	1	2	4	3	0
isopentenyl-diphosphate delta isomerase	IDI1	IPI00220014	32468.3	1	1	0	1	0	0
Isoform 1 of Proton-coupled amino acid transporter 1	SLC36A1	IPI00413420,IPI00456657	53059.8	3	1	2	0	0	1
Isoform 2 of AP-2 complex subunit alpha-2	AP2A2	IPI00016621,IPI00914938	104074	3	1	5	2	0	0
Isoform 1 of Kinesin heavy chain isoform 5C	KIF5C	IPI00028561	109480	5	4	4	0	0	3
Copine-3	CPNE3	IPI00024403	60113.6	0	2	1	0	0	0
ADP-ribosylation factor 6	ARF6	IPI00215920	20065	4	3	3	0	0	0
ESC42-RELC	DEFB121	IPI00552408,IPI00553027	7254.2	3	2	2	2	1	2
Protein-tyrosine sulfotransferase 2	TPST2	IPI00031421	41894.2	2	2	1	3	3	3
Ig kappa chain V-III region SIE	-	IPI00387115,IPI00387118,IPI00885193	11757.4	3	3	2	1	2	4
SIDT1 protein	SIDT1	IPI00160775,IPI00871570	94340.7	4	3	4	4	1	0
eukaryotic translation initiation factor 4 gamma, 1 isoform 2	EIF4G1	IPI00384463,IPI00386533,IPI00479262,IPI00552639,IPI00759560,IPI00798400	166575	0	1	0	6	2	0
Isoform 1 of Nucleolar protein 3	NOL3	IPI00105916,IPI00216346	24309.7	4	2	3	3	3	0
Isoform PlGF-3 of Placenta growth factor	PGF	IPI00028074,IPI00219514,IPI00219515	24770	2	0	0	7	3	1
11 kDa protein	TF	IPI00789295	11143.8	3	1	2	3	1	1
Isoform 2 of Proteasome subunit alpha type-3	PSMA3	IPI00171199,IPI00419249	27629.7	2	3	2	1	0	2
Isoamyl acetate-hydrolyzing esterase 1 homolog	IAH1	IPI00419194,IPI00432867,IPI00871678	27581.7	2	3	2	1	0	0
Myosin regulatory light chain MRLC2	MRLC2	IPI00033494,IPI00220573,IPI00604523	19762.3	3	2	3	1	2	1
Farnesyl pyrophosphate synthetase	FDPS	IPI00914566,IPI00914971	48258.7	2	1	1	0	0	0
Protein VAC14 homolog	VAC14	IPI00025160	87958.6	2	2	2	1	0	1
poly(rC) binding protein 2 isoform b	PCBP2	IPI00012066,IPI00216689,IPI00470509,IPI00788837,IPI00790627,IPI00791223,IPI00796337,IPI00900327	38204.5	3	4	4	1	0	1
Isoform 1 of Platelet-activating factor acetylhydrolase IB subunit alpha	PAFAH1B1	IPI00218728	46619.4	3	1	1	3	2	1
Proteasome subunit beta type-5	PSMB5	IPI00479306	28463	4	2	1	4	2	0
60S acidic ribosomal protein P2	RPLP2	IPI00008529	11647.4	2	3	5	1	1	1
Tubulin--tyrosine ligase-like protein 12	TTLL12	IPI00029048	74385.7	1	0	2	0	2	1
Isoform 1 of Epidermal growth factor receptor kinase substrate 8-like protein 2	EPS8L2	IPI00414315	80603.1	1	1	0	4	5	0
galactosylceramidase isoform a precursor	GALC	IPI00008790,IPI00872350	77048.8	1	2	3	1	1	0
DnaJ homolog subfamily A member 2	DNAJA2	IPI00032406	45727.7	4	1	3	2	4	0
Isoform Short of Adenosine kinase	ADK	IPI00234368,IPI00290279	38686.3	2	1	4	5	2	0
Isoform 4 of Serine/threonine-protein phosphatase 6 regulatory subunit 3	SAPS3	IPI00019540,IPI00030624,IPI00719345,IPI00719553,IPI00719725,IPI00719821	88936.3	1	0	0	4	2	0
Isoform Long of Probable phospholipid-transporting ATPase IA	ATP8A1	IPI00032402,IPI00221038,IPI00874133	131356	1	3	3	0	0	1
Maleylacetoacetate isomerase	GSTZ1	IPI00013809,IPI00472241,IPI00556579,IPI00854711,IPI00874143	24164.9	4	2	4	1	0	1
Deoxyribonuclease-1-like 1	DNASE1L1	IPI00026125,IPI00852887	33875.2	2	1	2	6	1	0
Isoform 1 of Transmembrane protein 132A	TMEM132A	IPI00301865,IPI00383814	110089	0	0	0	2	0	1
Src substrate cortactin	CTTN	IPI00029601,IPI00062884,IPI00792087	61567.4	1	1	3	2	1	0
Uncharacterized lipocalin UNQ2541/PRO6093	RP11-216L13.5	IPI00399139	20436.8	0	0	0	6	4	0
Isoform PSP94 of Beta-microseminoprotein	MSMB	IPI00414609	12846.6	0	2	0	0	0	0
HCG1784554, isoform CRA_a	EIF3F	IPI00654777	39128.5	0	0	2	6	7	0
Tyrosine-protein phosphatase non-receptor type 21	PTPN21	IPI00004388-R	133271	3	3	1	0	0	0
Neuronal pentraxin-2	NPTX2	IPI00026946	47024	4	0	0	6	6	0
Midkine	MDK	IPI00010333	15567.3	2	2	1	3	1	1
Dynein light chain 2, cytoplasmic	DYNLL2	IPI00062037	10332.1	1	2	2	2	2	3
cDNA FLJ60607, highly similar to Acyl-protein thioesterase 1	LYPLA1	IPI00007321,IPI00398727	28261.6	1	0	2	1	1	1
Hsp90 co-chaperone Cdc37	CDC37	IPI00013122	44450.2	3	2	3	2	2	1
epsilon subunit of coatomer protein complex isoform b	COPE	IPI00399318,IPI00465132	28779.4	2	2	1	3	3	0
cDNA FLJ56394, highly similar to N-acetylglucosamine kinase	NAGK	IPI00296526	42021	3	4	3	1	1	1
Left-right determination factor 1	LEFTY1	IPI00604473	40861.9	3	0	1	2	3	2
Isoform 1 of Heterogeneous nuclear ribonucleoprotein K	HNRNPK	IPI00216049,IPI00216746,IPI00514561,IPI00807545,IPI00910458	50960.5	0	2	3	2	3	2
26S proteasome non-ATPase regulatory subunit 7	PSMD7	IPI00019927	37007.5	2	1	2	1	1	1
Carbohydrate sulfotransferase 12	CHST12	IPI00299758	48398.3	1	2	2	1	3	0
RuvB-like 2	RUVBL2	IPI00009104	51140.1	2	2	1	3	2	0
Isoform 2 of UPF0663 transmembrane protein C17orf28	C17orf28	IPI00607714,IPI00783706	88600.6	0	2	2	1	0	0
Bis(5'-nucleosyl)-tetraphosphatase [asymmetrical]	NUDT2	IPI00221231	16811.6	1	3	3	1	0	1
Isoform 1 of Epithelial discoidin domain-containing receptor 1	DDR1	IPI00001477,IPI00219996,IPI00657861,IPI00796394,IPI00894361,IPI00910318	101112	2	4	2	1	0	2
LanC-like protein 1	LANCL1	IPI00005724	45266.8	2	0	2	0	1	0
Excitatory amino acid transporter 3	SLC1A1	IPI00015475	57084	3	5	2	1	2	2
60S ribosomal protein L7	RPL7	IPI00030179,IPI00144171,IPI00472171,IPI00794746,IPI00796861,IPI00871827	29209.7	2	2	2	2	2	1
Putative uncharacterized protein DKFZp686I15196	IGHM	IPI00816314	50907.5	1	0	0	0	0	1
Guanine nucleotide-binding protein G(I)/G(S)/G(T) subunit beta-1	GNB1	IPI00026268	37359.5	3	4	2	2	2	0
cDNA FLJ55574, highly similar to Calnexin	CANX	IPI00020984	71486.8	2	3	3	2	0	2
R26660_2 (Fragment)	C19orf36	IPI00018712	25271.9	2	1	0	5	3	0
Isoform 1 of Cell adhesion molecule 1	CADM1	IPI00003813,IPI00166392	48491.3	3	2	1	4	1	1
Histidine-rich glycoprotein	HRG	IPI00022371	59558.6	0	2	1	2	0	0
cDNA FLJ55177, highly similar to Ras-related protein Ral-B	RALB	IPI00004397,IPI00444204	25948.7	4	4	3	2	0	0
Isoform 1 of UBX domain-containing protein 6	UBXN6	IPI00019276,IPI00163100	49737	0	4	1	0	0	0
Eukaryotic translation initiation factor 3, subunit E interacting protein	EIF3L	IPI00465233,IPI00745266,IPI00879876,IPI00910633	70886.5	1	1	0	3	3	0
Isoform 1 of Aldehyde dehydrogenase family 16 member A1	ALDH16A1	IPI00217920,IPI00910572	85094.7	3	2	3	4	2	0
Isoform Gamma-B of Fibrinogen gamma chain	FGG	IPI00021891,IPI00219713,IPI00877703,IPI00877792	51495.3	0	0	0	1	2	5
immunoglobulin J chain	IGJ	IPI00178926	18080.5	1	2	2	3	1	3
Histidyl-tRNA synthetase, cytoplasmic	HARS	IPI00021808,IPI00910697	57394.4	1	3	2	2	3	1
latent transforming growth factor beta binding protein 1 isoform LTBP-1L	LTBP1	IPI00784258	186812	2	2	0	1	0	0
Malate dehydrogenase, mitochondrial	MDH2	IPI00291006	35485.7	2	1	3	3	2	2
Carboxypeptidase-like protein X2	CPXM2	IPI00296558	85880.8	3	1	5	1	3	1
Isoform 1 of Protein sidekick-2	SDK2	IPI00292043,IPI00384376,IPI00478949,IPI00736284,IPI00871145	239103	0	4	3	3	1	0
Isoform 2 of Basigin	BSG	IPI00019906,IPI00218019,IPI00394877	29203.1	3	1	3	0	1	2
Isoform 1 of 26S protease regulatory subunit 6B	PSMC4	IPI00020042,IPI00216770,IPI00738042	47349.7	0	2	1	0	2	2
cDNA FLJ57754, highly similar to Homo sapiens profilin 2 (PFN2), transcript variant 2, mRNA	PFN2	IPI00107555,IPI00795892	20822.6	2	4	3	1	0	2
Aflatoxin B1 aldehyde reductase member 2	AKR7A2	IPI00305978	39571	2	3	2	1	1	2
WAP four-disulfide core domain protein 12	WFDC12	IPI00150196	12031.3	1	0	2	0	1	0
Sortilin-related receptor	SORL1	IPI00022608	248424	0	1	0	5	1	3
Isoform 1 of Enolase-phosphatase E1	ENOPH1	IPI00038378	28914.4	4	2	3	0	0	0
Isoform 1 of Myoferlin	MYOF	IPI00021048,IPI00216269,IPI00645867	234698	3	1	1	1	1	0
Lysozyme-like protein 4	LYZL4	IPI00064892	16415.4	0	1	0	4	2	1
Tyrosyl-tRNA synthetase, cytoplasmic	YARS	IPI00007074	59127.1	2	3	2	0	2	0
Isoform 3 of Guanine nucleotide exchange factor VAV2	VAV2;LOC100128155	IPI00004977,IPI00472451,IPI00872160,IPI00876961,IPI00903284	97016.8	1	0	0	1	2	0
Actin-like protein (Fragment)	-	IPI00555733,IPI00556391,IPI00879289	11793.7	2	3	2	4	0	1
cDNA FLJ60163, highly similar to Carbonic anhydrase 6	CA6	IPI00295105	35771.3	0	3	0	4	3	2
Isoform 1 of Malignant T cell amplified sequence 1	MCTS1	IPI00179026,IPI00645446,IPI00900380	20537.9	1	2	4	1	0	1
Neuropeptide Y	NPY	IPI00001506	10834.2	0	2	2	3	3	3
Receptor-type tyrosine-protein phosphatase eta precursor	PTPRJ	IPI00290328	151840	2	2	4	0	0	0
Importin subunit alpha-2	KPNA2;LOC728860	IPI00002214	57844.5	0	0	0	7	2	0
Neuroblastoma, suppression of tumorigenicity 1, isoform CRA_a	NBL1	IPI00013299,IPI00749277,IPI00852617,IPI00852703,IPI00853585	19389	3	2	6	0	0	0
Serine/threonine-protein phosphatase 5	PPP5C	IPI00019812,IPI00793942	56862.2	1	3	1	2	1	0
Synaptotagmin-1	SYT1	IPI00009439,IPI00791789	47556.1	1	3	2	2	1	1
Cysteine-rich motor neuron 1 protein	CRIM1	IPI00009294	113717	2	3	2	3	1	1
GDH/6PGL endoplasmic bifunctional protein	H6PD	IPI00607861	88875.6	1	1	1	1	1	1
Isoform 3 of Ribosome-binding protein 1	RRBP1	IPI00215743,IPI00220967,IPI00744135,IPI00856098	152452	2	3	2	0	0	2
26S proteasome non-ATPase regulatory subunit 3	PSMD3	IPI00011603	60961.6	0	1	1	3	2	2
Isoform 1 of Uncharacterized protein C20orf54	C20orf54	IPI00012749	50787.5	2	2	1	2	1	0
Isoform 2 of WAP four-disulfide core domain protein 2	WFDC2	IPI00103636,IPI00183629	8101.9	1	1	1	2	1	0
Prolyl endopeptidase	PREP	IPI00008164	80683.5	1	3	3	2	1	2
Pleiotrophin	PTN	IPI00412264,IPI00873594	18924.1	4	1	4	1	1	1
Keratin, type I cytoskeletal 19	KRT19	IPI00479145	44075	1	2	1	0	0	0
Adenylosuccinate synthetase isozyme 2	ADSS	IPI00026833	50079.8	1	3	3	3	1	0
Tubulin beta chain	TUBB	IPI00011654	49652.6	4	4	2	1	1	0
Endocrine transmitter regulatory protein	SYTL4	IPI00060201	76235.4	3	3	3	2	1	0
Isoform 2 of Prominin-2	PROM2	IPI00177880,IPI00295988	86236.4	0	3	2	2	1	1
Isoform 1 of Ephrin type-A receptor 5	EPHA5	IPI00008290,IPI00215945	114760	2	3	3	2	1	1
Aldose 1-epimerase	GALM	IPI00060200,IPI00917473	37747.2	0	1	1	1	0	0
Plastin-1	PLS1	IPI00032304,IPI00789401	70338.3	0	2	3	2	3	0
DNA damage-binding protein 1	DDB1	IPI00293464,IPI00909008,IPI00909251	126952	2	1	4	0	1	1
Isoform 1 of Ribonucleoside-diphosphate reductase subunit M2 B	RRM2B	IPI00100213	40719.8	1	1	1	3	2	3
Thymosin beta-10	TMSB10	IPI00220827	5008	2	2	2	1	2	2
Peptidyl-prolyl cis-trans isomerase C	PPIC	IPI00024129	22745.5	2	3	2	1	3	1
cDNA FLJ54408, highly similar to Heat shock 70 kDa protein 1	-	IPI00911039	63907.9	0	1	1	1	4	1
11 kDa protein	TF	IPI00796467	10787.8	3	2	2	3	1	2
Isoform 2 of Inter-alpha-trypsin inhibitor heavy chain H4	ITIH4	IPI00218192,IPI00294193,IPI00896413,IPI00896419	101192	1	0	1	7	1	1
Isoform 5 of Glycogen debranching enzyme	AGL	IPI00219065,IPI00219066,IPI00328318,IPI00514126,IPI00878798	172612	1	1	3	0	0	1
Isoform 1 of UPF0681 protein KIAA1033	KIAA1033	IPI00298991	136406	5	2	1	0	0	0
Uteroglobin	SCGB1A1	IPI00006705	9976.2	1	0	1	2	1	0
Protein S100-A7	S100A7	IPI00219806	11453.7	1	0	0	3	1	3
Bifunctional purine biosynthesis protein PURH	ATIC	IPI00289499	64598.5	2	3	4	0	0	0
Isoform 1 of Uncharacterized metallophosphoesterase CSTP1	FLJ11151	IPI00305010	35558.6	2	5	4	0	0	1
Glutathione S-transferase omega-1	GSTO1	IPI00019755,IPI00513927,IPI00642936	27549.2	0	1	2	1	0	0
Phosphoribosylformylglycinamidine synthase	PFAS	IPI00004534	144646	2	2	2	4	0	2
cDNA FLJ56307, highly similar to Ubiquitin thioesterase protein OTUB1	OTUB1	IPI00000581	35163.1	0	2	4	0	1	0
DnaJ homolog subfamily A member 1	DNAJA1	IPI00012535	44850.6	2	0	0	4	2	0
26S proteasome non-ATPase regulatory subunit 14	PSMD14	IPI00024821,IPI00915790	34558.6	0	1	2	5	4	0
5'-nucleotidase	NT5E	IPI00009456	63351	2	0	2	0	0	0
Calcium-binding protein 39	CAB39	IPI00032561	39853.2	0	4	2	0	0	1
Hypothetical protein	LOC440335	IPI00737141	9828.3	1	2	2	0	0	1
glutathione peroxidase 1 isoform 1	GPX1	IPI00293975	22023.6	0	3	3	0	0	0
cDNA FLJ52665, highly similar to Homo sapiens serine incorporator 5 (SERINC5), mRNA	SERINC5	IPI00328883,IPI00890708,IPI00890722	51318.1	0	3	3	0	0	0
IGHM protein	IGHM	IPI00477090	67276.8	0	0	0	1	1	1
Protein S100-A6	S100A6	IPI00027463	10162.4	0	1	0	5	7	0
Isoform 1 of Ectonucleotide pyrophosphatase/phosphodiesterase family member 2	ENPP2	IPI00156171,IPI00303210,IPI00878576	98987.4	1	0	1	2	3	2
Protein farnesyltransferase/geranylgeranyltransferase type-1 subunit alpha	FNTA	IPI00026813,IPI00607601,IPI00789666,IPI00845384	44391	0	1	2	3	1	1
Astrocytic phosphoprotein PEA-15	PEA15	IPI00014850,IPI00643342	15023.2	1	1	1	0	2	1
Arylamine N-acetyltransferase 1	NAT1	IPI00644361	33882.1	1	0	1	0	0	1
BRO1 domain-containing protein BROX	C1orf58	IPI00065500	46459.9	1	2	2	3	2	0
26S protease regulatory subunit 4	PSMC1	IPI00011126	49168.4	2	2	1	1	0	3
Coatomer subunit beta	COPB1	IPI00295851	107128	2	4	3	1	1	0
Contactin-3	CNTN3	IPI00292791,IPI00872893	112820	1	1	2	3	2	1
Reticulocalbin-2	RCN2	IPI00029628,IPI00790214	36859.6	1	1	1	5	2	0
Sperm acrosome-associated protein 5	SPACA5;SPACA5B	IPI00044895	17878.3	1	1	1	3	2	1
33 kDa protein	CTSD	IPI00852597	32546	1	2	1	1	1	3
Protein ERGIC-53	LMAN1	IPI00026530	57531.2	2	1	0	1	1	2
cDNA FLJ56437, highly similar to Phosphoserine aminotransferase	PSAT1	IPI00001734	45338.1	0	1	3	1	1	0
Isoform 3 of Ecto-ADP-ribosyltransferase 3	ART3	IPI00013682,IPI00220292,IPI00220293,IPI00909926	43906.5	1	1	0	2	0	3
1-O-acylceramide synthase	PLA2G15	IPI00301459,IPI00910263	46640.9	2	3	1	2	0	2
Isoform 1 of RuvB-like 1	RUVBL1	IPI00021187	50211.4	1	0	3	2	2	2
Isoform 2 of Calpastatin	CAST	IPI00220857,IPI00220859,IPI00302047,IPI00305750,IPI00413492,IPI00760715,IPI00760909,IPI00761035,IPI00761069,IPI00761140,IPI00761160	75288.8	0	4	3	3	1	1
tumor protein D52 isoform 2	TPD52	IPI00619951,IPI00619958,IPI00873344,IPI00896474	22459.4	3	0	2	1	0	2
Protein WFDC13	WFDC13	IPI00216708	10368.2	2	2	0	2	2	1
Protein S100-A8	S100A8	IPI00007047	10816.9	2	2	2	2	1	3
Isoform AGX2 of UDP-N-acetylhexosamine pyrophosphorylase	UAP1	IPI00000684,IPI00217816,IPI00607787	58751.5	1	2	0	1	0	0
Translin	TSN	IPI00018768,IPI00916061,IPI00917623	26165.4	2	2	1	0	2	2
Ribophorin II	RPN2	IPI00028635,IPI00383680,IPI00844076	71200.1	0	1	2	1	2	2
cDNA FLJ51254, highly similar to Dystroglycan	-	IPI00910536	15754.6	3	2	2	1	2	2
13 kDa protein	-	IPI00061448,IPI00658073,IPI00917602	12511.4	1	2	3	1	1	3
Isoform 1 of Metallothionein-1G	MT1G	IPI00008752,IPI00008753,IPI00022498,IPI00025461,IPI00413064,IPI00642651,IPI00902759	6122.6	3	2	2	2	1	2
Sonic hedgehog protein precursor	SHH	IPI00017480	49907.6	1	2	1	2	3	1
Pirin	PIR	IPI00012575	32095.7	1	3	3	2	1	2
Isoform 2 of E3 ubiquitin-protein ligase NEDD4-like	NEDD4L	IPI00163321,IPI00166830,IPI00304945,IPI00640924,IPI00643856,IPI00644256,IPI00645053	104908	0	2	1	4	1	0
Isoform 1 of Signal peptide, CUB and EGF-like domain-containing protein 2	SCUBE2	IPI00024880,IPI00789188	109937	0	0	0	3	4	1
Isoform 1 of Autophagy-related protein 7	ATG7	IPI00007404,IPI00479911,IPI00909500,IPI00914610	77943.6	4	1	2	1	1	0
Isoform 1 of Uncharacterized protein C1orf56	C1orf56	IPI00550533	36752.1	0	0	1	4	2	1
Testis-specific protease-like protein 50	TSP50	IPI00002279,IPI00791825	43069.7	0	0	0	4	4	1
cAMP-dependent protein kinase type II-beta regulatory subunit	PRKAR2B	IPI00554752	46284.7	3	1	2	1	0	0
Proteasome subunit beta type-7	PSMB7	IPI00003217	29947.9	0	0	0	4	4	0
Beta-actin-like protein 2	ACTBL2	IPI00003269	41986.2	0	0	1	0	0	0
11 kDa protein	SORD	IPI00791243	11480.9	0	0	0	3	3	4
Transketolase-like protein 2	TKTL2	IPI00549825	67859.5	1	1	1	3	2	0
cDNA FLJ55716, highly similar to Desmocollin-2	DSC2	IPI00025846,IPI00220146	101066	2	1	3	1	1	1
Transaldolase	TALDO1	IPI00744692	37523.7	2	2	2	0	0	2
Golgi phosphoprotein 3	GOLPH3	IPI00005490	33793.4	2	2	2	3	1	0
Isoform 2 of V-type proton ATPase 116 kDa subunit a isoform 1	ATP6V0A1	IPI00743576,IPI00796045,IPI00892784	95742	0	1	2	4	1	0
Nucleotide-binding protein 2	NUBP2	IPI00644674,IPI00872338	28807.3	3	2	1	1	1	2
P2X purinoceptor 4	P2RX4	IPI00293327,IPI00790278	43351.8	1	1	1	0	0	0
Isoform 1 of FRAS1-related extracellular matrix protein 1	FREM1	IPI00477820	244266	1	1	1	3	2	0
Anosmin-1	KAL1	IPI00011174	76092.8	2	3	1	0	0	2
60 kDa heat shock protein, mitochondrial	HSPD1	IPI00784154	61037.7	1	1	2	4	3	0
14-3-3 protein eta	YWHAH	IPI00216319	28201.6	1	3	2	0	1	3
Calcineurin subunit B type 1	PPP3R1	IPI00027464,IPI00917487,IPI00917915	19282.4	2	2	1	1	0	0
Isoform A of Ras-related C3 botulinum toxin substrate 1	RAC1	IPI00010271,IPI00219675,IPI00394837	21432.6	2	1	1	3	1	1
Isoform 1 of Nicastrin	NCSTN	IPI00021983,IPI00375688	78393.9	1	2	0	2	1	1
Peflin	PEF1	IPI00018235	30363.3	1	0	2	3	2	1
Retinol-binding protein 4	RBP4	IPI00022420,IPI00480192,IPI00844536	22992.3	1	0	1	2	1	1
Isoform 1 of Multivesicular body subunit 12A	FAM125A	IPI00744702,IPI00788162	28766.1	2	3	3	2	1	0
Isoform 1 of CD166 antigen	ALCAM	IPI00015102,IPI00795504,IPI00807403	65085.8	0	1	3	0	0	1
Ubiquitin carboxyl-terminal hydrolase 7	USP7	IPI00003965,IPI00646721	128287	0	0	0	2	2	2
Isoform Long of Eukaryotic translation initiation factor 4H	EIF4H	IPI00014263	27368	3	1	3	2	2	0
Isoform 2 of Triosephosphate isomerase	TPI1	IPI00451401	27108.5	3	2	2	1	1	1
Rheumatoid factor D5 light chain (Fragment)	-	IPI00816799,IPI00890703	12748.6	2	2	1	2	1	2
Ig lambda chain V-IV region Hil	-	IPI00382440	11498.7	1	2	2	2	2	2
Nitrilase homolog 2	NIT2	IPI00549467,IPI00872668	30590.8	0	1	1	0	0	0
Pterin-4-alpha-carbinolamine dehydratase	PCBD1	IPI00218568	11981.7	1	0	0	0	0	1
Ezrin-radixin-moesin-binding phosphoprotein 50	SLC9A3R1	IPI00003527	38850.3	2	3	5	1	0	0
Isoform 1 of Breast carcinoma-amplified sequence 1	BCAS1	IPI00025311,IPI00744780	61690.6	2	2	3	0	0	1
Isoform 3 of Transmembrane channel-like protein 5	TMC5	IPI00220470,IPI00432771,IPI00470897,IPI00902696	87779.5	1	3	2	2	0	0
Alpha-centractin	ACTR1A	IPI00029468,IPI00908883	42597.2	1	0	2	2	1	0
Ras-related protein Rap-1b	RAP1B	IPI00015148	20806.9	1	5	1	0	0	0
Platelet glycoprotein 4	CD36	IPI00418495	53036.3	0	2	0	4	3	0
Coatomer subunit beta'	COPB2	IPI00220219	102471	2	2	1	0	0	0
Isoform 1 of Putative quinone oxidoreductase	TP53I3	IPI00384643	35519.3	0	3	2	1	0	0
Phosphoglycolate phosphatase	PGP	IPI00177008	33988.6	1	1	1	5	2	0
Biliverdin reductase A	BLVRA	IPI00294158	33411	3	0	3	1	0	0
HLA class I histocompatibility antigen, Cw-4 alpha chain	HLA-C	IPI00654689,IPI00743716,IPI00749025,IPI00795906,IPI00892737,IPI00892868,IPI00893004,IPI00893493,IPI00914535	40976.5	3	2	0	2	3	1
Protein FAM177A1	FAM177A1	IPI00166051,IPI00748891	23738.9	3	2	1	0	0	0
Isoform 1 of Sulfotransferase family cytosolic 2B member 1	SULT2B1	IPI00008179,IPI00328142	41291.2	0	0	1	0	0	1
cDNA FLJ59571, highly similar to Eukaryotic translation initiation factor 4gamma 2	EIF4G2	IPI00015952,IPI00654814,IPI00782985	110248	3	1	2	2	1	0
5'-AMP-activated protein kinase subunit gamma-1	PRKAG1	IPI00413318,IPI00473047,IPI00883914	37561.8	1	2	1	2	3	0
Myotrophin	MTPN;LUZP6	IPI00179589	14328.3	1	2	1	1	0	0
twinfilin 1	TWF1	IPI00183508,IPI00385754	43901.4	2	3	3	0	0	0
Sucrase-isomaltase, intestinal	SI	IPI00221101	209390	2	4	3	0	0	0
PDZ and LIM domain protein 5	PDLIM5	IPI00007935	63983.1	0	2	0	0	0	0
Helicase SKI2W	SKIV2L	IPI00414819,IPI00644297,IPI00645082	137784	2	4	2	0	0	0
CAD protein	CAD	IPI00301263,IPI00893035	242964	2	0	1	3	3	0
Bone morphogenetic protein 8B	BMP8B	IPI00300779,IPI00655791	44750.9	0	0	0	4	3	3
Isoform 1 of Oligoribonuclease, mitochondrial (Fragment)	REXO2	IPI00032830,IPI00217330	26815.7	4	0	0	4	3	0
Phosphotriesterase-related protein	PTER	IPI00100933,IPI00903152	39000.9	3	0	0	2	2	0
Ras-related protein Rab-18	RAB18	IPI00014577,IPI00478787,IPI00479988,IPI00844361	22959.5	3	2	2	1	1	1
inter-alpha trypsin inhibitor heavy chain precursor 5 isoform 1	ITIH5	IPI00328829,IPI00428234,IPI00451977,IPI00872582	106062	1	0	1	0	1	1
DnaJ (Hsp40) homolog, subfamily A, member 4 isoform 1	DNAJA4	IPI00465105,IPI00794825,IPI00853174	47945.7	1	2	1	2	1	0
Eukaryotic peptide chain release factor subunit 1	ETF1	IPI00429191	49014.6	1	1	1	1	2	0
Beta-defensin 127	DEFB127	IPI00030785	11324.8	2	2	1	1	1	1
Isoform 1 of Protein-glutamine gamma-glutamyltransferase 2	TGM2	IPI00294578,IPI00871843	77311.1	0	0	1	3	1	0
Isoform 1 of Tubulin alpha-3C/D chain	TUBA3C;TUBA3D	IPI00179709,IPI00915791	49941.6	0	0	0	0	1	1
Ras-related protein Rab-5C	RAB5C	IPI00016339	23464.7	1	2	2	2	0	1
Suppressor of tumorigenicity protein 14	ST14	IPI00001922	94751.1	2	1	3	0	0	1
14 kDa phosphohistidine phosphatase	PHPT1	IPI00299977	13814.6	3	3	2	1	0	1
Isoform 1 of Tissue-type plasminogen activator	PLAT	IPI00019590,IPI00180407,IPI00479511,IPI00909258,IPI00910450,IPI00911063	62898.6	0	0	0	3	1	0
MANSC domain-containing protein 1	MANSC1	IPI00032288	46793.5	2	2	2	1	2	1
Plexin-B2	PLXNB2	IPI00853369	205109	0	1	1	2	3	0
Thioredoxin-like protein 1	TXNL1	IPI00305692,IPI00642032	32233.4	2	0	1	0	0	0
GDP dissociation inhibitor 2	GDI2	IPI00514395	23762.6	4	2	1	0	1	1
ubiquitin-conjugating enzyme E2D 2 isoform 2	UBE2D2	IPI00019932,IPI00026965,IPI00332376,IPI00375142,IPI00478393,IPI00749013,IPI00873993	13617.4	2	1	2	0	1	0
Complement component 6 precursor	C6	IPI00879709	105734	2	1	1	1	2	2
Creatine kinase, sarcomeric mitochondrial	CKMT2	IPI00015141,IPI00658109,IPI00877726	47487.6	3	2	1	1	0	2
Calsyntenin 3, isoform CRA_b	CLSTN3	IPI00396423,IPI00747063	107016	1	1	1	2	0	1
Isoform 1 of V-set and transmembrane domain-containing protein 2-like protein	VSTM2L	IPI00028685,IPI00555977	22331	2	1	1	0	3	0
V-type proton ATPase subunit G 1	ATP6V1G1	IPI00025285	13739.7	2	0	0	0	1	0
cDNA FLJ53229, highly similar to Importin alpha-7 subunit	KPNA6	IPI00747764	60563.5	1	2	2	2	2	0
SH3 domain-binding glutamic acid-rich-like protein	SH3BGRL	IPI00025318	12756.5	2	1	2	0	0	0
Isoform 2 of E3 ubiquitin-protein ligase LRSAM1	LRSAM1	IPI00289113,IPI00300805	80411.7	3	2	1	2	2	0
Isoform 1 of Ropporin-1A	ROPN1	IPI00029498	23875.1	0	2	1	3	0	3
40S ribosomal protein S5	RPS5	IPI00008433	22859	1	3	4	1	1	0
Isoform 1 of Myotubularin-related protein 5	SBF1	IPI00029446,IPI00218397,IPI00744529,IPI00855761	208297	3	1	1	1	1	1
Isoform 1 of Neurexin-3-beta	NRXN3	IPI00034558,IPI00216728,IPI00414249,IPI00419705,IPI00441515,IPI00853624,IPI00854729,IPI00915413	69288.5	0	0	0	1	0	0
Isoform 2 of ADP-dependent glucokinase	ADPGK	IPI00329593,IPI00556385	53942.4	2	1	2	0	1	1
Platelet-activating factor acetylhydrolase IB subunit gamma	PAFAH1B3	IPI00014808	25715.6	1	1	1	0	1	1
Ubiquitin-like modifier-activating enzyme 5	UBA5	IPI00015736,IPI00383579	44844.6	0	2	4	0	1	0
ADP-ribosylation factor-like protein 3	ARL3	IPI00003327	20438.3	1	2	0	0	0	1
NEDD8	NEDD8	IPI00020008,IPI00873768	9054	2	2	2	0	3	0
Sorcin	SRI	IPI00027175,IPI00414264	21658.7	3	0	2	1	1	0
Osteoclast-stimulating factor 1	OSTF1	IPI00414836,IPI00903255	23769.7	3	1	2	1	0	0
Isoform 1 of Protein unc-45 homolog A	UNC45A	IPI00072534,IPI00735181	103061	1	2	0	3	2	0
Delta and Notch-like epidermal growth factor-related receptor	DNER	IPI00333140	78455.9	2	1	2	0	0	1
Platelet-derived growth factor receptor-like protein	PDGFRL	IPI00006236	41842.9	0	1	0	4	3	1
Isoform B of Serine/threonine-protein kinase 24	STK24	IPI00002212,IPI00335281,IPI00552426,IPI00640104,IPI00872754,IPI00909904	49292.6	4	1	1	1	1	0
Guanine nucleotide-binding protein G(I)/G(S)/G(O) subunit gamma-12	GNG12	IPI00221232	7988.6	2	2	2	0	0	1
Isoform 4 of Putative thiosulfate sulfurtransferase KAT	hCG_20857	IPI00514310,IPI00607735,IPI00644969,IPI00645501,IPI00893562	13171.4	2	1	0	0	1	0
Neuroblast differentiation-associated protein AHNAK	AHNAK	IPI00021812	629086	0	1	2	1	0	0
Transforming, acidic coiled-coil containing protein 2	TACC2	IPI00410127,IPI00643465	281253	2	1	1	0	0	0
Cysteine and glycine-rich protein 1	CSRP1	IPI00442073	20549.1	1	2	3	0	0	0
Isoform Alpha of Tumor necrosis factor ligand superfamily member 13	TNFSF12;TNFSF13	IPI00027239,IPI00218017,IPI00218935,IPI00719357	27415.2	2	1	0	1	0	0
Complement component C7	C7	IPI00296608,IPI00909594	93498.6	0	1	0	3	0	0
cDNA, FLJ92798, highly similar to Homo sapiens annexin A7 (ANXA7), transcript variant 2, mRNA	ANXA7	IPI00002460,IPI00021771,IPI00514510	52809.6	1	2	1	0	0	0
NudC domain-containing protein 3	NUDCD3	IPI00238209	40803.6	0	0	0	3	2	0
Thyroxine-binding globulin	SERPINA7	IPI00292946	46307.6	0	0	0	5	1	1
Histo-blood group ABO system transferase	ABO	IPI00420082	40915.8	1	0	1	4	1	0
Alpha-crystallin B chain	CRYAB	IPI00021369,IPI00792299	20141.4	1	0	0	0	0	0
Keratin, type II cytoskeletal 5	KRT5	IPI00009867	62361.6	0	0	0	1	0	6
Isoform 1 of Heterogeneous nuclear ribonucleoprotein D0	HNRNPD	IPI00028888,IPI00220683,IPI00220684,IPI00220685,IPI00903278,IPI00915340	38416.5	0	0	0	2	0	0
Xaa-Pro dipeptidase	PEPD	IPI00257882,IPI00872063,IPI00887276,IPI00910514	54529.7	0	0	1	4	4	0
Putative uncharacterized protein ENSP00000367246 (Fragment)	-	IPI00739872	13240.7	1	5	4	0	0	0
NHL repeat-containing protein 3	NHLRC3	IPI00552937,IPI00556271	38264.7	0	0	0	1	0	0
ProSAAS	PCSK1N	IPI00002280	27355.2	0	2	2	1	1	2
Isoform OS-9-1 of Protein OS-9	OS9	IPI00329760,IPI00604451	76278.4	1	1	1	1	1	3
40S ribosomal protein S2	RPS2	IPI00013485,IPI00165486,IPI00455428,IPI00479366,IPI00888294,IPI00888474,IPI00888909	31307.2	2	1	1	1	1	1
Isoform 1 of Gamma-glutamylcyclotransferase	GGCT	IPI00031564	20990	1	1	1	1	1	0
Isoform 2 of Low molecular weight phosphotyrosine protein phosphatase	ACP1	IPI00218847,IPI00219861,IPI00410615	17959.4	1	2	2	2	1	1
IGHA1 protein	IGHA1;IGHV3OR16-13	IPI00166866	53357.4	1	2	2	1	1	1
Brain-specific angiogenesis inhibitor 1-associated protein 2-like protein 1	BAIAP2L1	IPI00179326	56865.9	0	1	1	0	0	0
Interleukin-1 receptor type I	IL1R1	IPI00027508,IPI00915990,IPI00916618,IPI00917338,IPI00917872	65386	0	1	0	1	0	0
Putative uncharacterized protein DKFZp686H17246	CLEC3B	IPI00792115	17776.2	0	2	1	2	1	2
Isoform p150 of Dynactin subunit 1	DCTN1	IPI00029485,IPI00219114,IPI00465112,IPI00872359,IPI00873712,IPI00914026,IPI00916757,IPI00917166,IPI00917681	141680	2	3	1	1	1	0
Tubulin-specific chaperone A	TBCA	IPI00217236,IPI00872214	12837.2	1	2	1	1	1	1
Ras-related protein Rab-5B	RAB5B	IPI00017344,IPI00908835	23688.9	0	2	1	1	1	1
Isoform 1 of Tomoregulin-2	TMEFF2	IPI00296286,IPI00607750,IPI00845371	41408.9	2	2	1	1	2	1
Phospholipase A-2-activating protein	PLAA	IPI00218465,IPI00759657	87141.3	1	2	2	1	1	2
HLA class I histocompatibility antigen, Cw-2 alpha chain	HLA-C	IPI00472605	41076.3	2	2	1	1	2	1
Isoform 2 of Leucine-rich repeat flightless-interacting protein 1	LRRFIP1	IPI00006207,IPI00382733,IPI00785113	86385.2	1	3	1	2	0	0
Putative uncharacterized protein ENSP00000375035	-	IPI00735451	12656.9	3	1	1	1	1	0
Transforming growth factor beta-3	TGFB3	IPI00021780	47310.8	1	1	2	0	0	1
Isoform 1 of Tropomyosin alpha-4 chain	TPM4	IPI00010779,IPI00216975	28504.4	0	1	0	2	1	0
Copine-1	CPNE1	IPI00018452,IPI00852917,IPI00894409,IPI00917016	59040.6	1	2	2	2	2	0
Isoform 1 of Cell cycle control protein 50A	TMEM30A	IPI00019381	40667.9	2	1	2	0	0	2
Isoform 2 of cAMP-dependent protein kinase catalytic subunit beta	PRKACB	IPI00376119,IPI00395654,IPI00514131,IPI00645788,IPI00737155,IPI00737651,IPI00738231,IPI00739094,IPI00739595	46219.8	2	2	1	1	1	0
Isoform 1 of NHL repeat-containing protein 2	NHLRC2	IPI00301051	79427.5	1	2	1	1	1	0
40S ribosomal protein S10	RPS10	IPI00008438,IPI00478810	18880.3	1	1	1	2	0	0
Eukaryotic translation initiation factor 5	EIF5	IPI00022648	49205.4	0	1	0	3	1	0
Interferon regulatory factor 6	IRF6	IPI00024290	53112.3	1	2	1	0	0	0
26S proteasome non-ATPase regulatory subunit 5	PSMD5	IPI00002134,IPI00909766	56179	0	2	1	1	0	1
Probable saccharopine dehydrogenase	SCCPDH	IPI00329600	47134.6	1	0	0	4	3	1
Isoform 3 of Shootin-1	KIAA1598	IPI00448751,IPI00854700,IPI00854856	73562	2	3	2	0	0	1
40S ribosomal protein S7	RPS7	IPI00013415,IPI00893703	22109.5	0	2	2	0	0	0
KIAA0368 protein	KIAA0368	IPI00157790	223681	0	0	1	3	3	0
EF-hand domain-containing protein KIAA0494	KIAA0494	IPI00006130	55014.8	0	0	0	4	2	0
Gamma-interferon-inducible lysosomal thiol reductase	IFI30	IPI00007853,IPI00871537	29131.2	2	1	1	1	2	0
Glycerophosphodiester phosphodiesterase domain-containing protein 2	GDPD2	IPI00102275,IPI00911110	61712.6	0	0	0	0	2	3
PATE-like protein DJ	PATE3	IPI00900258	11729.1	0	1	1	3	1	0
Chondroadherin	CHAD	IPI00014592	40459.6	0	0	0	1	2	0
Isoform EP2D of Sperm-associated antigen 11B	SPAG11B	IPI00220128,IPI00792134	14832.1	0	0	0	2	3	2
Ras-related protein Rab-14	RAB14	IPI00291928,IPI00646415	23879.6	1	3	3	0	0	0
Histone H2A type 1-B/E	HIST1H2AB;HIST1H2AE	IPI00026272,IPI00031562,IPI00081836,IPI00216456,IPI00216457,IPI00220855,IPI00255316,IPI00291764,IPI00339274,IPI00552873,IPI00902514	14118	1	0	0	1	2	4
Syndecan-1	SDC1	IPI00002441,IPI00892674,IPI00893400	32458.3	1	0	1	0	0	3
Sperm surface protein Sp17	SPA17	IPI00017966	17388.5	0	1	2	2	3	0
Isoform 1 of Regulator of microtubule dynamics protein 3	FAM82A2	IPI00410079,IPI00845345	52101.4	0	0	2	3	3	0
Isoform 2 of Titin	TTN	IPI00023283,IPI00179357,IPI00375498,IPI00375499,IPI00412307,IPI00455173,IPI00759542,IPI00759613,IPI00759637,IPI00759754	3.80551e+06	0	1	1	0	0	1
Isoform 1 of Gamma-glutamyltransferase 7	GGT7	IPI00030634	70449.8	0	0	0	2	4	0
Protein phosphatase 1 regulatory subunit 14B	PPP1R14B	IPI00398922	20947.2	1	1	0	2	1	1
SERPINC1 protein	SERPINC1	IPI00844156	29075.3	0	0	0	1	0	0
Leukocyte elastase	ELA2	IPI00027769	28499.4	1	1	1	1	1	1
Endonuclease domain-containing 1 protein	ENDOD1	IPI00001952	54999.6	1	1	1	2	1	0
Isoform 3 of Uncharacterized protein KIAA0319-like	KIAA0319L	IPI00472754,IPI00749513,IPI00844309	116597	1	1	2	0	1	1
Exportin-7	XPO7	IPI00302458,IPI00795569,IPI00855940	123895	2	2	1	1	1	1
Isoform 1 of Alpha-1-antichymotrypsin	SERPINA3	IPI00847635	47634.9	1	0	1	1	2	3
Isoform 1 of 5'(3')-deoxyribonucleotidase, cytosolic type	NT5C	IPI00005573,IPI00386083,IPI00790117	23365	1	1	1	2	2	0
Peptidyl-prolyl cis-trans isomerase	FKBP1A	IPI00413778,IPI00647507,IPI00847442,IPI00873810	15670.9	2	0	2	2	1	1
Isoform 2 of Ly6/PLAUR domain-containing protein 6B	LYPD6B	IPI00217542,IPI00885150	23321.3	2	1	1	2	1	1
Isoform 1 of MAP kinase-activating death domain protein	MADD	IPI00103536,IPI00107844,IPI00237706,IPI00292094,IPI00292095,IPI00873960,IPI00914530,IPI00914569,IPI00914603	183288	0	1	2	0	0	1
Isoform 1 of ADP-ribose pyrophosphatase, mitochondrial	NUDT9	IPI00031558,IPI00415040	39107.5	1	2	0	1	0	1
Isoform 1 of Dynamin-2	DNM2	IPI00033022,IPI00218889	98049.9	2	1	1	0	0	1
eukaryotic translation elongation factor 1 delta isoform 1	EEF1D	IPI00642971,IPI00789435	71390.3	1	2	3	0	0	1
Microtubule-associated protein RP/EB family member 1	MAPRE1	IPI00017596,IPI00910350	29981.5	1	2	2	1	1	0
Isoform 2 of Basic leucine zipper and W2 domain-containing protein 1	BZW1	IPI00180128,IPI00785096,IPI00915826,IPI00916112,IPI00916463,IPI00916503,IPI00917597	40522	1	2	2	2	1	0
Lysyl-tRNA synthetase	KARS	IPI00014238,IPI00307092	68032.4	2	0	2	1	0	1
Isoleucyl-tRNA synthetase, cytoplasmic	IARS	IPI00644127,IPI00877938,IPI00910980	144944	1	0	1	2	1	0
Phospholipase D3	PLD3	IPI00328243,IPI00646707	54688	1	1	0	3	1	2
Actin-related protein 2	ACTR2	IPI00005159,IPI00470573,IPI00749250	44743.7	0	1	2	0	0	0
Cathepsin O	CTSO	IPI00017257	35939.8	0	1	1	3	0	1
cDNA FLJ61047, weakly similar to Homo sapiens RAS and EF-hand domain containing (RASEF), mRNA	EFCAB4B	IPI00884187	83176.2	1	0	1	0	0	0
Lysosomal acid phosphatase	ACP2	IPI00003807	48326.8	0	1	1	0	0	2
5'-nucleotidase domain-containing protein 1	NT5DC1	IPI00177965,IPI00514986	51829.5	3	2	1	2	0	0
Serine/threonine-protein kinase OSR1	OXSR1	IPI00010080	58005.4	2	1	1	0	0	0
Isoform 2 of 6-phosphofructokinase, muscle type	PFKM	IPI00219585,IPI00465179,IPI00743142	81758.5	1	1	2	1	0	0
Isoform 1 of Ephrin-A4	EFNA4	IPI00005125,IPI00220004,IPI00377018	22368.5	1	1	1	2	1	0
Isoform 2 of 3-hydroxybutyrate dehydrogenase type 2	BDH2	IPI00446769,IPI00607799	19191.7	2	1	1	1	2	0
Isoform 1 of N-acylethanolamine-hydrolyzing acid amidase	NAAA	IPI00024083,IPI00215844,IPI00909751	40049	1	1	1	2	2	0
Isoform 3 of Drebrin-like protein	DBNL	IPI00101968,IPI00396437,IPI00456925	49023.2	3	1	2	0	0	0
cysteinyl-tRNA synthetase isoform c	CARS	IPI00027443,IPI00158625,IPI00556365,IPI00556541,IPI00909763	94622.2	0	0	2	1	0	0
GDP-L-fucose synthetase	TSTA3	IPI00014361	35874.6	0	2	3	0	1	0
Isoform B of Syntaxin-3	STX3	IPI00220099,IPI00395768	28843.5	0	1	3	0	0	1
Isoform 1 of Complement factor H	CFH	IPI00029739	139078	0	0	0	2	3	1
cDNA FLJ59687, highly similar to Secernin-1	SCRN1	IPI00289862	48824.8	1	2	1	0	1	0
Folate receptor alpha	FOLR1	IPI00441498	29800.5	2	0	3	1	1	0
Isoform 1 of Cullin-4B	CUL4B	IPI00179057,IPI00480142,IPI00643885	102286	1	0	0	5	1	1
Retinoic acid receptor responder protein 2	RARRES2	IPI00019176	18599.3	0	0	0	0	3	0
Isoform 1 of Membrane metallo-endopeptidase-like 1	MMEL1	IPI00044461,IPI00783435	89350.2	0	0	0	2	4	1
Ubiquitin carboxyl-terminal hydrolase isozyme L3	UCHL3	IPI00011250,IPI00514154	26164.8	2	1	0	1	0	0
Ubiquitin-fold modifier 1	UFM1	IPI00010207	9099.9	1	2	0	2	0	0
Actin-related protein 2/3 complex subunit 1A	ARPC1A	IPI00333068	41551.2	1	0	0	2	0	0
Bifunctional coenzyme A synthase	COASY	IPI00184821,IPI00909064	62311.5	3	2	2	0	0	0
Isoform 5 of Uncharacterized protein C1orf175	C1orf175	IPI00470802,IPI00845338,IPI00845455	148741	2	0	1	2	2	0
Isoform 1 of Contactin-1	CNTN1	IPI00029751,IPI00216641,IPI00479304	113305	0	0	1	3	2	0
Receptor accessory protein 6, isoform CRA_a	REEP6	IPI00646963,IPI00647161,IPI00910126	23401.2	3	2	2	0	0	1
26S protease regulatory subunit 8	PSMC5	IPI00023919,IPI00555749,IPI00745502	45609.1	0	0	0	2	2	2
Hypothetical gene supported by AK027125	tcag7.903	IPI00401151	15182	0	1	1	0	0	0
Inter-alpha-trypsin inhibitor heavy chain H1	ITIH1	IPI00292530	101372	0	0	0	5	3	0
cDNA FLJ58131, highly similar to Secretogranin-1	-	IPI00911047	68466.5	2	1	0	1	0	0
Isoform 1 of Potassium voltage-gated channel subfamily KQT member 1	KCNQ1	IPI00020502,IPI00790656,IPI00873787	74682	1	0	0	4	3	0
Cullin-5	CUL5	IPI00216003,IPI00871370	96711.7	2	0	0	3	3	0
Isoform Alpha' of Caspase-7	CASP7	IPI00216675,IPI00221307,IPI00910286	37797.3	0	1	1	0	0	0
Isoform 3 of Gamma-glutamyltranspeptidase 1	GGT1	IPI00339263,IPI00878847	24061.7	2	4	2	0	0	0
Complement C5	C5	IPI00032291,IPI00816741	188291	0	1	0	0	0	0
proteasome 26S ATPase subunit 6	PSMC6	IPI00021926	45781.1	1	2	1	1	0	1
Protein transport protein Sec23B	SEC23B	IPI00017376	86463	1	1	1	1	1	0
Isoform 1 of Glucosamine-6-phosphate isomerase 2	GNPDA2	IPI00550894,IPI00896466,IPI00896510	31067.7	1	1	0	1	0	0
cDNA FLJ55586, highly similar to MMS19-like protein	MMS19	IPI00154451,IPI00640677	115733	1	0	1	1	1	0
dynactin 2	DCTN2	IPI00220503,IPI00789792	44802.3	2	1	1	2	1	0
Charged multivesicular body protein 5	CHMP5	IPI00100796	24553.8	1	1	1	2	1	0
Plasma kallikrein-like protein 4	KLKBL4	IPI00307320	43814.4	0	1	1	1	1	1
14 kDa protein	PDIA3	IPI00893541	13501.7	1	2	1	1	1	1
Glycylpeptide N-tetradecanoyltransferase 2	NMT2	IPI00030223,IPI00218830,IPI00329692,IPI00477856,IPI00478260	56964	1	1	2	1	1	1
Phosphatidylinositol-5-phosphate 4-kinase type-2 gamma	PIP4K2C	IPI00152303,IPI00896381	47268.9	1	1	2	1	1	0
adaptor-related protein complex 1, gamma 1 subunit isoform a	AP1G1	IPI00293396,IPI00643591,IPI00909354	91707.6	1	1	1	1	1	0
Ectonucleoside triphosphate diphosphohydrolase 5	ENTPD5	IPI00215952	47499.8	1	1	1	0	1	1
Barrier-to-autointegration factor	BANF1	IPI00026087,IPI00186338	10040.7	0	1	0	0	1	1
Proliferation-associated protein 2G4	PA2G4	IPI00299000,IPI00794875	43768.7	0	1	1	0	0	1
Glutamate--cysteine ligase catalytic subunit	GCLC	IPI00215768	72749.8	1	2	1	1	0	0
Isoform 1 of NEDD9-interacting protein with calponin homology and LIM domains	MICAL1	IPI00157757	117858	0	2	2	1	2	0
SH3 domain-binding glutamic acid-rich-like protein 2	SH3BGRL2	IPI00412272,IPI00873696	12308.3	1	2	1	1	0	0
ERO1-like protein alpha	ERO1L	IPI00386755,IPI00872773	54376.7	2	2	2	0	1	0
Putative uncharacterized protein DKFZp451D234	USO1	IPI00031583	109171	0	0	0	1	0	0
glucosaminyl (N-acetyl) transferase 2, I-branching enzyme isoform A	GCNT2	IPI00166086,IPI00871624	45856.2	1	2	0	2	0	0
Putative uncharacterized protein	-	IPI00550731	26216.3	0	1	1	0	1	1
Isoform 2 of NSFL1 cofactor p47	NSFL1C	IPI00022830,IPI00100197,IPI00376904,IPI00397571	37307.8	1	2	2	1	0	0
EXTL2 protein (Fragment)	EXTL2	IPI00002732	37563.9	0	2	1	1	0	1
Hydroxymethylglutaryl-CoA synthase, cytoplasmic	HMGCS1	IPI00008475	57277	2	1	1	0	1	0
60S ribosomal protein L6	RPL6	IPI00329389,IPI00735235,IPI00742225,IPI00790342,IPI00867533,IPI00887702	32711.3	1	1	2	0	0	0
Isoform 1 of Myosin-10	MYH10	IPI00397526,IPI00479307,IPI00790503	228987	1	0	1	0	0	1
Twinfilin-2	TWF2	IPI00550917	39530.8	0	3	2	1	0	1
Isoform Long of Probable phospholipid-transporting ATPase IIA	ATP9A	IPI00024368	118566	0	2	1	0	0	0
Isoform Long of Spectrin beta chain, brain 1	SPTBN1	IPI00005614,IPI00328230,IPI00333015,IPI00871932	274595	1	1	1	3	0	0
Isoform 1 of Zona pellucida-binding protein 2	ZPBP2	IPI00394958,IPI00470445	38634.4	0	1	0	1	2	2
Isoform 1 of Noelin	OLFM1	IPI00017841,IPI00472517,IPI00550145	55325.2	2	2	2	0	0	0
Isoform 1 of UPF0584 protein KIAA1358	DKFZP434B0335	IPI00162199,IPI00893793	129676	1	1	1	1	0	0
Isoform 1 of Hexokinase-1	HK1	IPI00018246,IPI00220663,IPI00220665,IPI00220667,IPI00903226	102470	1	1	1	1	0	1
Isoform 1 of Phosphoinositide-3-kinase-interacting protein 1	PIK3IP1	IPI00298388,IPI00829813,IPI00893223	28229.7	1	0	1	0	1	0
Beta-defensin 118	DEFB118	IPI00044460	13595.7	0	0	0	0	1	0
Brefeldin A-inhibited guanine nucleotide-exchange protein 2	ARFGEF2	IPI00002186	202024	0	0	1	1	1	0
20 kDa protein	CPE	IPI00853537	20208.7	1	1	0	2	1	1
PRO2275	SERPINA1	IPI00305457	13079.8	0	1	0	1	2	2
Poly(rC)-binding protein 1	PCBP1	IPI00016610	37480.2	2	1	2	1	0	0
Galphai2 protein	GNAI2	IPI00465121,IPI00748145	41531.3	1	1	1	0	0	0
Isoform 1 of Protein NDRG3	NDRG3	IPI00005605,IPI00218503	41390.9	1	0	1	0	0	0
Vesicle-associated membrane protein 2	VAMP2	IPI00553138,IPI00790248	12631.1	2	2	2	0	0	1
Growth arrest-specific protein 1	GAS1	IPI00008832	35675.8	0	1	1	0	0	1
Isoform 2 of Retinal dehydrogenase 2	ALDH1A2	IPI00169288,IPI00216805	53042.6	0	0	1	0	0	0
Serum paraoxonase/lactonase 3	PON3	IPI00299778	39590	1	0	1	2	0	0
Macrophage-capping protein	CAPG	IPI00027341,IPI00848090,IPI00908511,IPI00916783	38499.9	0	1	2	0	0	1
c-Myc-responsive protein Rcl	C6orf108	IPI00007926,IPI00395835	19090.3	2	1	1	0	0	0
V-type proton ATPase subunit B, brain isoform	ATP6V1B2	IPI00007812	56484.1	0	0	1	4	1	0
Isoform Mitochondrial of Phospholipid hydroperoxide glutathione peroxidase, mitochondrial	GPX4	IPI00304814,IPI00745335,IPI00884192	22110.3	1	1	1	0	0	0
Apolipoprotein D	APOD	IPI00006662	21258	1	1	1	0	0	1
Isoform 2 of Podocalyxin-like protein 2	PODXL2	IPI00291300,IPI00419595	56714.4	2	0	1	0	1	0
Phosphomannomutase 2	PMM2	IPI00006092	28065.4	2	0	2	1	1	0
Putative uncharacterized protein ENSP00000380341	-	IPI00176593	44800.8	2	2	2	1	0	0
Isoform 2 of Abhydrolase domain-containing protein FAM108A1	FAM108A1	IPI00102923,IPI00643408,IPI00740229,IPI00747290,IPI00790394,IPI00853483,IPI00854784,IPI00854853	39119.2	2	2	1	1	0	0
Serine/threonine-protein phosphatase PP1-beta catalytic subunit	PPP1CB	IPI00218236,IPI00871289,IPI00872177	37170.3	0	0	1	0	0	0
Small conductance calcium-activated potassium channel protein 2	KCNN2	IPI00301072,IPI00377145,IPI00784232	63744	2	2	1	0	0	1
Cytochrome b561	CYB561	IPI00027144,IPI00794485	27542.6	1	1	1	0	0	1
Isoform 2 of Inverted formin-2	INF2	IPI00876962,IPI00878985	134602	2	2	0	0	0	0
Isoform 1 of Platelet-derived growth factor C	PDGFC	IPI00099977	39011.3	0	1	1	0	1	1
Dual specificity mitogen-activated protein kinase kinase 2	MAP2K2	IPI00003783,IPI00219604,IPI00795187,IPI00797850	44407.2	0	3	0	2	1	0
Semaphorin-3E	SEMA3E	IPI00004494	89211.5	0	1	0	2	0	2
Junction plakoglobin	JUP	IPI00554711	81727.9	0	0	0	2	1	0
ADP-ribosylation factor 4	ARF4	IPI00215918	20493.6	0	1	4	1	0	0
Isoform 1 of Xylosyltransferase 2	XYLT2	IPI00432723	96750	1	1	0	1	0	0
T-complex protein 1 subunit zeta-2	CCT6B	IPI00220656	57748	0	0	0	1	2	0
Isoform 1 of Catenin beta-1	CTNNB1	IPI00017292,IPI00219893,IPI00788993,IPI00792321,IPI00903028	85479	0	1	0	3	1	0
Isoform 2 of XTP3-transactivated gene B protein	C2orf30	IPI00432337,IPI00748151,IPI00894202	48864.4	0	1	0	0	1	3
Proto-oncogene tyrosine-protein kinase Yes	YES1	IPI00013981	60784.7	0	0	0	4	2	0
Reticulon-4 receptor-like 1	RTN4RL1	IPI00328745	49048.5	0	0	1	0	0	0
Isoform 1 of Hepatocyte growth factor-regulated tyrosine kinase substrate	HGS	IPI00006176,IPI00916785	86173.6	2	0	0	0	0	0
Leucine zipper transcription factor-like protein 1	LZTFL1	IPI00299465	34575.5	0	0	4	0	0	1
Isoform 1 of Protein transport protein Sec24B	SEC24B	IPI00030851,IPI00785208	137401	3	1	1	0	1	0
EF-hand domain-containing protein D2	EFHD2	IPI00060181,IPI00552365	26680.4	0	1	3	0	0	0
calcyphosine isoform b	CAPS	IPI00103067,IPI00465352,IPI00792011	27024.5	0	3	2	0	0	0
Protocadherin Fat 2	FAT2	IPI00302641	479366	0	0	0	3	0	2
Matrix metalloproteinase-14	MMP14	IPI00218398,IPI00896498	65867.7	0	0	0	2	1	0
Isoform 1 of Lysophospholipase-like protein 1	LYPLAL1	IPI00059762,IPI00642838	26299	0	0	1	4	1	0
Pyridoxine-5'-phosphate oxidase	PNPO	IPI00018272,IPI00792667,IPI00793232	29970.2	2	0	0	1	2	0
Isoform 1 of Magnesium-dependent phosphatase 1	MDP-1	IPI00337556,IPI00384628,IPI00385758	20091.3	1	0	0	3	2	0
Adipocyte plasma membrane-associated protein	C20orf3	IPI00031131,IPI00791304	46463.5	0	0	0	3	2	1
Mannosidase, alpha, class 1A, member 1, isoform CRA_a	MAN1A1	IPI00439446,IPI00844511	75358.2	0	0	0	0	2	0
Cysteine-rich protein 2	CRIP2	IPI00006034	22474.5	1	1	1	1	0	1
LAMA5 protein	LAMA5	IPI00477868,IPI00783758	61238.5	1	1	1	1	0	2
UV excision repair protein RAD23 homolog A	RAD23A	IPI00008219	39591.1	2	1	1	1	1	0
UDP-GalNAc:beta-1,3-N-acetylgalactosaminyltransferase 1	B3GALNT1	IPI00021552	39495.3	1	0	1	0	0	1
NEDD8-activating enzyme E1 catalytic subunit	UBA3	IPI00328154,IPI00375533	51835.4	0	0	0	1	0	1
Protease serine 2 isoform B	PRSS2	IPI00011695,IPI00815665	28118.8	1	1	0	0	1	1
Isoform 1 of Mannose-1-phosphate guanyltransferase alpha	GMPPA	IPI00101782,IPI00657888	46273.8	1	1	1	0	0	0
Anti-(ED-B) scFV (Fragment)	-	IPI00915411	25175.4	1	1	0	1	0	2
Protein phosphatase 1H	PPM1H	IPI00736251	56431.7	1	1	1	0	1	0
UPF0587 protein C1orf123	C1orf123	IPI00016605,IPI00514522	18030.7	1	0	2	0	0	0
Thrombospondin-3	THBS3	IPI00329535	104182	0	0	0	1	1	0
Ig kappa chain V-I region Wes	-	IPI00003470	11590	1	1	1	1	0	2
Superoxide dismutase [Mn], mitochondrial	SOD2	IPI00022314,IPI00607577,IPI00847322,IPI00896370,IPI00911015	24704.6	1	1	2	1	0	1
V1-13 protein (Fragment)	IGLV1-40	IPI00789259	10317.3	1	1	1	2	0	1
Isoform 1 of NADH-cytochrome b5 reductase 3	CYB5R3	IPI00328415,IPI00446235,IPI00871319	34218.3	0	0	1	0	1	0
Beta 1,4-galactosyltransferase homolog	B4GALT3	IPI00654619,IPI00746600,IPI00903154	44167.2	0	0	0	1	1	0
similar to hCG1793095	LOC401847	IPI00888191	39055.3	1	1	0	2	1	1
UPF0556 protein C19orf10	C19orf10	IPI00056357	18776.9	0	1	0	0	0	1
Methylosome protein 50	WDR77	IPI00012202	36705.2	0	1	1	1	0	1
Protein tyrosine phosphatase receptor type D	PTPRD	IPI00375547,IPI00375548,IPI00796452,IPI00852829,IPI00872017	214768	0	1	1	0	0	0
Isoform 1 of AP-3 complex subunit delta-1	AP3D1	IPI00411453,IPI00411677,IPI00719680	130144	1	1	1	0	0	0
Fatty acid-binding protein, epidermal	FABP5;FABP5L7	IPI00007797	15146.4	1	1	0	1	0	0
Ubiquitin carboxyl-terminal hydrolase isozyme L1	UCHL1	IPI00018352,IPI00657702	24806.3	0	1	0	1	0	0
N(G),N(G)-dimethylarginine dimethylaminohydrolase 2	DDAH2	IPI00000760	29626.3	1	1	2	0	0	0
Secreted frizzled-related protein 1	SFRP1	IPI00749245	35368.3	1	0	0	3	1	0
Dihydropteridine reductase	QDPR	IPI00014439,IPI00902534	25771.5	1	1	0	0	0	0
Cytoplasmic dynein 1 light intermediate chain 2	DYNC1LI2	IPI00011592	54081.8	1	1	1	1	0	0
Tissue factor pathway inhibitor 2	TFPI2	IPI00009198	26916.9	1	2	0	2	1	0
Isoform 1 of Putative adenosylhomocysteinase 2	AHCYL1	IPI00182938,IPI00441992,IPI00479201,IPI00872261	58933.5	1	2	0	2	0	1
Dermcidin	DCD	IPI00027547	11266.1	0	1	0	1	1	1
ADAMTS-like 1 isoform 4 precursor	ADAMTSL1	IPI00157513,IPI00377098,IPI00414931,IPI00644479,IPI00852856,IPI00853194	193387	0	1	0	1	1	0
Isoform 2 of Protein Wnt-5a	WNT5A	IPI00013178,IPI00795811	40868.1	0	0	1	2	0	1
Importin subunit alpha-1	KPNA1	IPI00303292	60232	0	0	1	0	1	0
Progestagen-associated endometrial protein	PAEP	IPI00514756	16435.7	0	0	1	0	0	0
Isoform 3A of Desmocollin-3	DSC3	IPI00031549,IPI00218928	99952.6	1	1	0	0	0	0
Isoform Long of 60 kDa SS-A/Ro ribonucleoprotein	TROVE2	IPI00019450	60654.1	1	2	3	0	0	0
Ras-related protein Rab-13	RAB13	IPI00016373,IPI00877662	22757.6	2	2	0	0	1	0
Isoform 1 of S-phase kinase-associated protein 1	SKP1	IPI00301364	18640.3	0	1	1	0	0	0
Isoform Complexed of Arginyl-tRNA synthetase, cytoplasmic	RARS	IPI00004860,IPI00759723	75364	2	0	1	0	1	0
Pro-epidermal growth factor	EGF	IPI00000073	133928	1	0	3	0	0	0
TLD domain-containing protein KIAA1609	KIAA1609	IPI00412243	51014.2	0	1	0	0	0	0
Isoform C of Fibulin-1	FBLN1	IPI00296537,IPI00889740	74413.8	0	0	1	0	2	2
Isoform 3 of Rho GTPase-activating protein 6	ARHGAP6	IPI00011219,IPI00221123	105932	1	2	0	0	0	0
Moesin	MSN	IPI00219365,IPI00872814	67803.8	1	2	1	2	0	0
Isoform 1 of Uncharacterized protein KIAA0174	KIAA0174	IPI00024660,IPI00386516,IPI00420088,IPI00643007,IPI00909013	39734.2	1	2	1	1	0	0
Elongation factor 1-alpha 2	EEF1A2	IPI00014424	50452.6	0	0	1	0	0	0
Isoform Alpha-1 of Protein phosphatase 1A	PPM1A	IPI00020950,IPI00216196,IPI00900291	42429.4	0	0	2	1	2	0
Isoform 1 of Fibrinogen alpha chain	FGA	IPI00021885,IPI00029717	94955.4	0	0	0	1	1	1
Malectin	MLEC	IPI00029046,IPI00798088	32216.1	0	1	0	0	1	0
Isoform 1 of Natural resistance-associated macrophage protein 2	SLC11A2	IPI00394753,IPI00465037,IPI00795148	61438.9	1	1	0	0	0	0
Isoform 1 of Choline transporter-like protein 2	SLC44A2	IPI00549521	80137.9	0	0	1	0	0	0
Isoform 1 of Alpha-(1,3)-fucosyltransferase	FUT6	IPI00021384,IPI00414138	41842.7	0	0	0	1	1	0
Azurocidin	AZU1	IPI00022246	26867.6	1	1	1	1	0	0
UPF0364 protein C6orf211	C6orf211	IPI00002270	51156.2	0	2	0	0	0	0
Prolargin	PRELP	IPI00020987	43794.4	0	0	2	0	1	1
Isoform 2 of Phosphatidylinositol-binding clathrin assembly protein	PICALM	IPI00216184,IPI00290738,IPI00400849,IPI00871365,IPI00871890,IPI00872089	68747.7	1	1	1	0	0	0
Isoform 1 of GDNF family receptor alpha-2	GFRA2	IPI00011732	51526.2	0	0	2	0	2	1
Carboxymethylenebutenolidase homolog	CMBL	IPI00383046	28030.6	0	0	1	0	0	0
Nck-associated protein 1	NCKAP1	IPI00031982,IPI00409684	128777	1	1	1	0	0	0
SLAIN motif-containing protein 2	SLAIN2	IPI00853278	62526.5	3	1	2	0	0	0
ATP-dependent DNA helicase 2 subunit 1	XRCC6	IPI00644712,IPI00888013,IPI00888181,IPI00889791,IPI00893062,IPI00893179	69828.4	0	0	0	0	2	0
cDNA FLJ60317, highly similar to Aminoacylase-1	ACY1	IPI00009268,IPI00788719	55975.8	0	1	0	2	1	0
Isoform 1 of G-rich sequence factor 1	GRSF1	IPI00478657,IPI00914953	53109	1	0	0	0	0	0
Isoform 4 of E3 ubiquitin-protein ligase UBR4	UBR4	IPI00640981,IPI00646605,IPI00746934,IPI00843999	573589	0	0	0	2	3	0
RAP1, GTP-GDP dissociation stimulator 1 isoform 6	RAP1GDS1	IPI00424869,IPI00607591,IPI00619924,IPI00855727,IPI00855767,IPI00856100	56518.7	0	0	0	3	2	0
Arylsulfatase G	ARSG	IPI00402293,IPI00910119	57042.6	0	2	0	3	0	0
Dipeptidase 1	DPEP1	IPI00059476	45655.9	0	0	0	1	1	0
Ras-related protein Rab-35	RAB35	IPI00300096	23007.2	1	0	0	2	1	0
Isoform 5 of Protein prune homolog	PRUNE	IPI00028177,IPI00155261,IPI00166931,IPI00645222,IPI00645747,IPI00895809,IPI00895854	26650.6	0	0	0	1	0	0
Putative uncharacterized protein LCMT1	LCMT1	IPI00296370,IPI00414463,IPI00651717,IPI00872246	38816.6	0	0	0	3	2	0
Eukaryotic translation elongation factor 1 epsilon-1	EEF1E1	IPI00003588,IPI00913838	19793.1	0	0	2	0	0	0
Isoform 3 of Protein transport protein Sec31A	SEC31A	IPI00305152,IPI00445429,IPI00515103,IPI00746182,IPI00795507,IPI00852741,IPI00853220	121636	0	0	0	2	3	0
haloacid dehalogenase-like hydrolase domain containing 1A isoform b	HDHD1A	IPI00302436	25232	0	0	0	3	1	0
Myosin-reactive immunoglobulin kappa chain variable region (Fragment)	-	IPI00384401	11743.5	0	0	0	0	0	1
Hemoglobin subunit alpha	HBA1;HBA2	IPI00410714,IPI00853068	15239.6	0	0	0	1	1	0
ATP-binding cassette sub-family E member 1	ABCE1	IPI00303207	67298.4	0	0	0	4	2	0
hypothetical protein	LOC729505	IPI00794307-R	14996.4	0	0	0	0	0	1
Isoform 1 of Cystathionine gamma-lyase	CTH	IPI00031557,IPI00221301,IPI00908512	44490.5	1	1	1	1	1	0
ADAM 15	ADAM15	IPI00013302,IPI00420067,IPI00420068,IPI00420069,IPI00420070,IPI00742904,IPI00843806	87698.9	1	1	0	1	0	0
Heat shock factor-binding protein 1	HSBP1	IPI00026052	8626.8	1	1	1	1	0	0
Isoform 1 of Plasminogen activator inhibitor 1 RNA-binding protein	SERBP1	IPI00410693,IPI00412714,IPI00470497,IPI00470498	44947.8	1	1	1	1	0	1
Isoform 1 of Lysophosphatidylcholine acyltransferase 2	LPCAT2	IPI00016418	60190.7	1	1	1	1	0	1
Poly(ADP-ribose) glycohydrolase ARH3	ADPRHL2	IPI00015865,IPI00844174	38929.3	1	1	0	1	0	1
Latent-transforming growth factor beta-binding protein 2	LTBP2	IPI00292150	195038	0	0	0	1	0	0
WNT1-inducible-signaling pathway protein 2	WISP2	IPI00022052	26806	1	1	1	1	0	1
Isoform 1 of Epidermal growth factor receptor	EGFR	IPI00018274,IPI00221346,IPI00221347,IPI00221348	134261	0	0	0	0	1	0
Isoform 2 of Ubiquitin-conjugating enzyme E2 K	UBE2K	IPI00019894,IPI00021370	16600.4	1	1	1	0	0	0
Cytochrome c oxidase subunit VIb isoform 1	COX6B1	IPI00216085,IPI00797738	10174.3	0	0	0	1	1	0
hypothetical protein	LOC728320	IPI00909837	56143.6	0	1	1	1	1	0
26S proteasome non-ATPase regulatory subunit 12	PSMD12	IPI00185374	52888.2	0	1	1	1	1	1
Ig lambda chain V-III region SH	-	IPI00382436	11374.6	0	0	1	1	1	1
junctional adhesion molecule 3 precursor	JAM3	IPI00152850,IPI00902570	39584.6	1	1	1	0	0	1
Ig kappa chain V-I region BAN	-	IPI00385555	11822.3	0	1	1	1	1	1
Galactosylgalactosylxylosylprotein 3-beta-glucuronosyltransferase 3	B3GAT3	IPI00304331,IPI00477470	37103.8	1	1	1	0	1	0
COMM domain-containing protein 9	COMMD9	IPI00305212	21801.9	1	1	1	0	1	0
similar to QM protein isoform 1	LOC284393	IPI00374260,IPI00398057,IPI00554723,IPI00646899,IPI00853161,IPI00886844,IPI00887159,IPI00887162,IPI00887598,IPI00887928	24609.6	1	1	2	0	0	0
Monocarboxylate transporter 1	SLC16A1	IPI00024650,IPI00643709,IPI00646589,IPI00910164	53942	1	1	0	0	1	1
Bleomycin hydrolase	BLMH	IPI00219575,IPI00873294	52544.5	0	1	0	1	1	1
Vacuolar protein sorting-associated protein 26A	VPS26A	IPI00411426	38153.1	1	1	2	0	0	0
Isoform Delta-1 of Serine/threonine-protein phosphatase 2A 56 kDa regulatory subunit delta isoform	PPP2R5D	IPI00000030,IPI00219543,IPI00219544	69976.4	1	1	0	0	0	0
Isoform 1 of Abhydrolase domain-containing protein FAM108B1	FAM108B1	IPI00412592,IPI00643071	32197.8	0	2	1	0	0	0
Isoform 1 of Acetyl-CoA carboxylase 1	ACACA	IPI00011569,IPI00396015,IPI00396018,IPI00847501	265538	0	2	1	0	0	0
Isoform Alpha-2 of Mitogen-activated protein kinase 9	MAPK9	IPI00024673,IPI00220382,IPI00220383,IPI00303550	48121.6	1	1	1	0	0	0
Myosin-Vc	MYO5C	IPI00016007	202782	0	1	1	1	0	0
Isoform 3 of Glycodelin	PAEP	IPI00218736	9935.2	2	0	1	1	1	0
Eukaryotic translation initiation factor 3 subunit K	EIF3K	IPI00033143	25042.4	1	0	1	2	1	0
Glycolipid transfer protein domain-containing protein 1	GLTPD1	IPI00455408,IPI00903273	24347.2	1	0	1	1	1	0
Isoform 2 of Ubiquitin carboxyl-terminal hydrolase isozyme L5	UCHL5	IPI00219512,IPI00219513,IPI00299313,IPI00549253,IPI00549820,IPI00549849,IPI00641843,IPI00642374	36061.7	1	0	1	0	0	0
V-type proton ATPase subunit d 1	ATP6V0D1	IPI00034159	40312.8	2	1	1	0	0	0
similar to LOC147645 protein	LOC147645	IPI00328960,IPI00739029,IPI00887996	91608.1	1	0	1	2	0	1
Adipose most abundant gene transcript 2 protein	C10orf116	IPI00020017	7836.7	0	0	0	1	0	0
Isoform 3 of BMP-2-inducible protein kinase	BMP2K	IPI00033606,IPI00337426,IPI00412057,IPI00479760,IPI00916402,IPI00916534	75793.4	1	1	1	2	0	0
Protein FAM105B	FAM105B	IPI00101734	40245.8	1	1	2	0	1	0
Isoform A of Carcinoembryonic antigen-related cell adhesion molecule 1	CEACAM1	IPI00009938,IPI00012676,IPI00018920,IPI00018936,IPI00216039,IPI00328130,IPI00385428,IPI00437847,IPI00641900,IPI00644390,IPI00783432,IPI00879975	57542.3	0	1	0	0	1	0
Eukaryotic translation initiation factor 2 subunit 3	EIF2S3	IPI00297982,IPI00900297,IPI00900305	51092.2	1	1	2	0	0	0
Putative uncharacterized protein ENSP00000375038	LOC652128	IPI00328493,IPI00383953,IPI00385059,IPI00829753,IPI00829811,IPI00830007,IPI00884081,IPI00893210,IPI00915824	12918.1	2	1	1	0	0	1
Putative uncharacterized protein ENSP00000337746	ISYNA1	IPI00385156,IPI00478861,IPI00549569,IPI00640098,IPI00644161,IPI00645069	57852.1	2	1	1	0	0	1
Cancer/testis antigen 47	RP6-166C19.11;RP6-166C19.5;CT47.8;RP6-166C19.2;CT47.7;RP6-166C19.6;RP6-166C19.9;RP6-166C19.1;RP6-166C19.4;RP6-166C19.3;RP6-166C19.10	IPI00167090	30081.5	0	1	1	0	0	2
Carbohydrate sulfotransferase 14	CHST14	IPI00044326	42980	1	1	0	1	0	1
Semaphorin 3F variant	SEMA3F	IPI00556643	85046.1	0	0	0	2	1	1
Cadherin EGF LAG seven-pass G-type receptor 2	CELSR2	IPI00015346	317432	0	0	1	0	0	1
Importin-9	IPO9	IPI00185146	115946	0	0	0	0	1	0
Brefeldin A-inhibited guanine nucleotide-exchange protein 3	KIAA1244	IPI00514897	240636	1	2	0	1	0	0
Thioredoxin domain-containing protein 5	TXNDC5;MUTED	IPI00171438,IPI00395646	47611.1	0	0	0	1	1	0
Protein SEC13 homolog	SEC13	IPI00479141	35521.6	0	0	1	2	0	0
Vigilin	HDLBP	IPI00022228,IPI00442135,IPI00443983,IPI00894047,IPI00894287	141440	0	1	0	1	1	0
Exocyst complex component 4	EXOC4	IPI00059279,IPI00902515	110484	2	1	1	0	0	0
Leucine-rich repeat-containing protein 37B	LRRC37B	IPI00044826,IPI00791592	105520	0	0	0	0	2	1
Death domain-containing protein CRADD	CRADD	IPI00020364,IPI00789201	22727.7	1	1	3	0	0	0
Isoform 1 of Probable G-protein coupled receptor 126	GPR126	IPI00217481,IPI00423340,IPI00423342,IPI00651770	136681	0	0	0	2	1	1
Complement component C8 alpha chain	C8A	IPI00011252	65145.8	0	0	0	1	1	0
Isoform 1 of Collagen type IV alpha-3-binding protein	COL4A3BP	IPI00024701,IPI00182914,IPI00657692	70816.5	0	1	1	0	0	0
Septin-2	2002-09-01	IPI00014177,IPI00871851,IPI00893645,IPI00894199,IPI00894340	41470.1	0	0	1	0	0	0
Apolipoprotein B-100	APOB	IPI00022229	515554	1	0	0	0	0	0
Proteasome 26S non-ATPase subunit 11 variant (Fragment)	PSMD11	IPI00105598	47519.4	0	2	1	1	0	0
Neuron-specific calcium-binding protein hippocalcin	HPCA	IPI00219103,IPI00219344,IPI00395510	22410.5	1	1	1	2	0	0
Isoform 2 of Tumor protein D54	TPD52L2	IPI00221178,IPI00306825,IPI00399265,IPI00399266,IPI00399267,IPI00399268,IPI00743469	19883.3	0	1	1	0	0	0
Tubulin beta-1 chain	TUBB1	IPI00006510	50309	0	1	0	0	0	2
Lipoma-preferred partner	LPP	IPI00023704	65728.2	0	1	0	0	0	0
IGKC protein	IGKC	IPI00845354	25371.9	0	1	0	0	0	0
62 kDa protein	-	IPI00903260	61909.5	0	0	1	2	1	0
Isoform 3 of Formin-binding protein 1-like	FNBP1L	IPI00015580,IPI00028718,IPI00607808,IPI00646028,IPI00807364	63555.2	0	0	1	2	2	0
Matrilin-3	MATN3	IPI00005690,IPI00893271	52798.5	2	0	0	0	0	0
Isoform 2 of Protein enabled homolog	ENAH	IPI00374054,IPI00411623,IPI00871394	63906.9	1	0	0	1	1	0
Histone H3.1	HIST1H3C;HIST1H3F;HIST1H3G;HIST1H3J;HIST1H3B;HIST1H3H;HIST1H3I;HIST1H3D;HIST1H3A;HIST1H3E;HIST1H2AD	IPI00465070,IPI00784001	15386.7	1	0	0	2	1	0
Isoform 1 of Transmembrane protein 134	TMEM134	IPI00018576,IPI00815827,IPI00815901	21568.8	1	2	2	0	0	0
similar to peptidyl-Pro cis trans isomerase	LOC650157	IPI00397191	29625.9	1	2	2	0	0	0
Galectin-1	LGALS1	IPI00219219	14697.8	0	2	2	0	0	0
Beta-defensin 106	DEFB106A;DEFB106B	IPI00166034	7351.2	2	1	1	0	0	0
Isoform 1 of Putative hydrolase RBBP9	RBBP9	IPI00034181,IPI00218599	20982	2	1	1	0	0	0
Leucine-rich repeat-containing protein 47	LRRC47	IPI00170935	63456.7	1	1	0	0	1	0
Isoform 1 of TIP41-like protein	TIPRL	IPI00745568	31426.8	2	0	0	0	1	0
Isoform 1 of NIF3-like protein 1	NIF3L1	IPI00604624,IPI00873590	41950.6	0	1	0	0	0	0
Isoform Alpha of Signal transducer and activator of transcription 1-alpha/beta	STAT1	IPI00030781,IPI00218188,IPI00795482	87318.9	0	0	2	0	0	0
Tripeptidyl-peptidase 2	TPP2	IPI00020416	138335	1	0	1	0	0	0
Isoform 1 of RNA 3'-terminal phosphate cyclase	RTCD1	IPI00011726,IPI00221327	39319.5	1	0	1	0	0	0
Isoform 2 of N-acetylserotonin O-methyltransferase-like protein	ASMTL	IPI00249080,IPI00479385,IPI00909010	67175.7	0	0	1	0	1	0
GUGU beta form	FETUB	IPI00552199,IPI00553061,IPI00743766	37839.3	0	0	1	2	0	0
Isoform 1 of Clathrin interactor 1	CLINT1	IPI00291930,IPI00397519	68242.5	1	0	2	1	0	1
40S ribosomal protein S4, X isoform	RPS4X	IPI00217030,IPI00646114,IPI00877922	29581.3	0	0	1	0	0	0
HSPC027	PSMD13	IPI00549672	42653.6	1	0	0	1	0	0
Isoform 1 of Melanoma inhibitory activity protein 3	MIA3	IPI00455473,IPI00739902,IPI00741107,IPI00902694	213687	0	0	0	2	2	0
Isoform 1 of Proteasome subunit beta type-8	PSMB8	IPI00000783,IPI00215824,IPI00552984,IPI00640155,IPI00893032	30336.8	1	1	0	0	0	0
Nidogen-2	NID2	IPI00028908,IPI00293033	151376	0	0	0	3	2	0
Transmembrane protease, serine 12	TMPRSS12	IPI00385595,IPI00872075	38587.4	0	0	0	2	2	0
TBC1 domain family member 22B	TBC1D22B	IPI00002515,IPI00871168	59064.9	0	0	0	2	0	0
cDNA FLJ53645, highly similar to Pyruvate kinase isozyme M1	-	IPI00909560	55909	1	0	0	0	0	0
Multimerin-2	MMRN2	IPI00015525,IPI00908953	104398	0	0	0	4	0	0
Secernin-2	SCRN2	IPI00062266	46545.9	1	0	1	1	1	0
Phenylalanyl-tRNA synthetase beta chain	FARSB	IPI00300074	66114.6	0	0	0	1	1	0
Thimet oligopeptidase	THOP1	IPI00549189,IPI00873442,IPI00903276	78822.6	1	0	1	1	1	0
cDNA FLJ55952, highly similar to Alpha-1,6-mannosyl-glycoprotein2-beta-N- acetylglucosaminyltransfer	MGAT2	IPI00025809	52280.9	1	0	0	0	1	1
Phenylalanyl-tRNA synthetase alpha chain	FARSA	IPI00031820,IPI00909657	57546.5	1	1	1	0	0	0
Neurogenic locus notch homolog protein 2	NOTCH2	IPI00297655,IPI00335544,IPI00515007,IPI00843817,IPI00902644	265377	1	1	1	1	0	0
Glutaminyl-tRNA synthetase	QARS	IPI00026665	89640.2	0	1	1	1	0	0
Isoform 1 of 3'(2'),5'-bisphosphate nucleotidase 1	BPNT1	IPI00410214,IPI00410215,IPI00910437	33374.7	0	0	1	0	0	0
S100 calcium binding protein A2	S100A2	IPI00514806,IPI00873099	15676.8	1	1	1	0	1	0
Ras-related protein Rab-8A	RAB8A	IPI00028481	23651.6	1	1	1	0	0	1
Putative uncharacterized protein	SH3BGRL3	IPI00010402,IPI00514669,IPI00746352	23820.2	1	1	1	0	0	1
101 kDa protein	OSBP2	IPI00442146,IPI00746936,IPI00877910,IPI00878043,IPI00878237,IPI00911080	101413	1	1	1	0	0	1
Isoform 2 of Tetraspanin-14	TSPAN14	IPI00165394,IPI00303059,IPI00644703	28859.2	1	1	0	0	0	0
Isoform 1 of Calcyclin-binding protein	CACYBP	IPI00395627,IPI00552308	26192.3	1	1	0	0	0	0
Isoform 1 of Chondrolectin	CHODL	IPI00017202,IPI00413767,IPI00718895	30412.7	1	1	1	0	0	1
Isoform 1 of Lysophosphatidic acid phosphatase type 6	ACP6	IPI00099838	48869.3	0	1	0	1	1	0
Isoform 1 of InaD-like protein	INADL	IPI00304064,IPI00873428,IPI00873708	196351	0	1	1	1	0	0
sperm adhesion molecule 1 isoform 1	SPAM1	IPI00170588,IPI00219717	58379	0	1	1	1	1	0
Isoform 1 of Ras-related protein Rab-1A	RAB1A	IPI00005719,IPI00873902	22660.4	0	1	1	1	1	0
Isoform 2 of Neutral alpha-glucosidase AB	GANAB	IPI00011454	109422	0	0	1	1	0	0
Isoform 2 of Cysteine-rich with EGF-like domain protein 1	CRELD1	IPI00101608,IPI00168896,IPI00873102	45922.8	0	1	1	1	0	1
Aspartyl-tRNA synthetase, cytoplasmic	DARS	IPI00216951,IPI00917783	57118.7	0	1	1	1	0	1
IGKC protein	IGKC	IPI00746963	25585	1	1	0	1	1	0
Unc-13 homolog B	UNC13B	IPI00298258,IPI00478689	184330	1	1	0	0	1	1
cDNA FLJ45906 fis, clone OCBBF3026979, highly similar to Protein kinase C-binding protein NELL1	NELL1	IPI00023754,IPI00607581,IPI00910410,IPI00910471	92760.4	0	1	0	0	0	0
Xylosyltransferase 1	XYLT1	IPI00183487	107553	0	1	0	1	1	0
Dynein, light chain, roadblock-type 1	DYNLRB1	IPI00412497,IPI00643583,IPI00910924	16235	1	2	1	0	0	0
IGHA1 protein	IGHA1;IGHV3OR16-13	IPI00061977	54134.9	0	0	1	0	0	1
Insulin-degrading enzyme	IDE	IPI00220373	117956	1	0	0	0	0	1
NEDD8-conjugating enzyme Ubc12	UBE2M	IPI00022597	20882.9	1	2	1	0	0	0
cDNA, FLJ95889, highly similar to Homo sapiens transmembrane channel-like 4 (TMC4), mRNA	TMC4	IPI00657918,IPI00847304,IPI00893396	78650	1	1	1	0	0	0
Isoform 1 of Dual oxidase 1	DUOX1	IPI00185038	177221	0	1	0	0	0	0
Programmed cell death protein 10	PDCD10	IPI00298558,IPI00791474	24684.5	0	1	0	0	0	0
Isoform 4 of Tubulin-specific chaperone D	TBCD	IPI00030774,IPI00396203	138581	0	0	1	1	1	0
Vesicle-associated membrane protein 8	VAMP8	IPI00030911	11420.3	1	0	0	0	0	0
Matrix metalloproteinase-15	MMP15	IPI00019242	75790.1	0	0	0	2	1	1
FLJ00064 protein (Fragment)	CNDP2	IPI00386314	30365.2	1	1	1	0	0	0
Tropomodulin-3	TMOD3	IPI00005087	39578.1	1	1	2	0	0	0
TOM1-like protein 1	TOM1L1	IPI00023186,IPI00791861	52971.4	0	0	1	0	0	0
Isoform 1 of Endophilin-B1	SH3GLB1	IPI00006558,IPI00022824	40780	0	1	2	0	0	0
Isoform 1 of Protein kinase C and casein kinase substrate in neurons protein 2	PACSIN2	IPI00027009,IPI00221111	55720.9	1	1	2	0	0	0
Torsin-1A-interacting protein 2	TOR1AIP2	IPI00168878	51245.1	0	1	0	0	1	1
Exocyst complex component 2	EXOC2	IPI00783559	104052	0	1	2	0	0	0
Eukaryotic translation initiation factor 6	EIF6	IPI00010105	26580.2	0	0	1	0	0	0
Tubulin polymerization-promoting protein family member 2	TPPP2	IPI00184564	18442.1	0	1	0	0	0	2
Putative uncharacterized protein MON2	MON2	IPI00465246,IPI00797186,IPI00797469,IPI00855820	164082	1	1	0	0	0	0
Isoform 1 of Polypeptide N-acetylgalactosaminyltransferase 1	GALNT1	IPI00025818	64201.7	1	1	1	0	0	0
Calcium/calmodulin-dependent protein kinase type 1	CAMK1	IPI00028296	41320.2	0	1	1	0	0	0
Isoform 1 of AP-3 complex subunit beta-1	AP3B1	IPI00021129	121336	1	1	1	0	0	0
GTPase NRas	NRAS	IPI00000005	21211.3	1	0	0	1	0	0
Isoform 1 of Netrin-4	NTN4	IPI00328091,IPI00385236,IPI00472613	70052.3	0	1	0	0	1	1
Eukaryotic translation initiation factor 3 subunit A	EIF3A	IPI00029012	166557	1	0	0	1	0	0
Isoform 3 of Protein PPRC1	PRRC1	IPI00217053,IPI00386206,IPI00744319,IPI00868764,IPI00868973	48888.7	1	1	1	0	0	0
Ribonuclease-like protein 12	RNASE12	IPI00552100	17158.9	1	0	0	0	0	1
Lumican	LUM	IPI00020986,IPI00794403	38413.5	1	1	0	0	0	1
Vasodilator-stimulated phosphoprotein	VASP	IPI00301058,IPI00745286,IPI00902584	39811.1	0	0	0	0	0	1
Dihydropyrimidinase	DPYS	IPI00028910	56611.9	1	0	1	0	0	0
Rho-related GTP-binding protein RhoG	RHOG	IPI00017342	21290.1	1	0	0	0	0	0
Transforming growth factor-beta-induced protein ig-h3	TGFBI	IPI00018219	74664.9	0	0	0	1	1	0
Transmembrane protein 63A	TMEM63A	IPI00006006	92112.2	0	0	2	0	0	0
Type II inositol-3,4-bisphosphate 4-phosphatase	INPP4B	IPI00022020	104723	2	0	1	1	0	0
Isoform 1 of Codanin-1	CDAN1	IPI00217439,IPI00386747	134036	1	0	0	1	1	0
ADP-ribosylation factor-like protein 1	ARL1	IPI00219518,IPI00791961,IPI00908516	20400.2	1	0	0	2	1	0
C10orf76 protein (Fragment)	C10orf76	IPI00375664,IPI00646323	23659.3	1	0	0	1	1	0
Isoform 2 of Transmembrane glycoprotein NMB	GPNMB	IPI00001592,IPI00470529,IPI00909386	62625.2	2	0	0	1	1	0
BAG family molecular chaperone regulator 5	BAG5	IPI00007731,IPI00556027	51183	0	0	0	1	2	0
GDP dissociation inhibitor 2	GDI2	IPI00513929	17765.6	0	1	1	0	0	0
Isoform 2 of Chitinase domain-containing protein 1	CHID1	IPI00301185	47597.9	1	1	2	0	0	0
Arsenical pump-driving ATPase	ASNA1	IPI00013466,IPI00910220	38775.5	1	1	1	0	0	0
Isoform 1 of Rho GTPase-activating protein 17	ARHGAP17	IPI00064767,IPI00386947,IPI00829657,IPI00829687,IPI00830043	95419	1	1	1	0	0	0
Isoform 2 of Uncharacterized protein C19orf36	C19orf36	IPI00306901,IPI00643419,IPI00737582,IPI00789718	24468.2	0	0	1	0	0	0
cDNA FLJ20242 fis, clone COLF6369	GPRC5C	IPI00004901,IPI00099883,IPI00396108,IPI00789902,IPI00790490	17820.4	0	1	0	0	0	0
Isoform 2 of DnaJ homolog subfamily C member 5	DNAJC5	IPI00023780,IPI00402231	18783.5	1	1	1	0	0	0
Isoform 2 of Carbohydrate kinase domain-containing protein	CARKD	IPI00645172,IPI00873027,IPI00908636	41342.1	0	0	1	1	0	0
Isoform 1 of Translation initiation factor eIF-2B subunit delta	EIF2B4	IPI00005979,IPI00220232,IPI00654843	57538.9	0	0	1	0	0	0
Isoform 1 of Heterogeneous nuclear ribonucleoprotein Q	SYNCRIP	IPI00018140,IPI00402182,IPI00402183,IPI00402184,IPI00402185	69585.5	0	2	1	1	0	0
Isoform 1 of Protein SET	SET	IPI00072377,IPI00301311,IPI00735319,IPI00844040,IPI00896523,IPI00917753	33471.4	0	0	0	2	1	1
Isoform 1 of Plectin-1	PLEC1	IPI00014898,IPI00186711,IPI00398002,IPI00398775,IPI00398776,IPI00398777,IPI00398778,IPI00398779,IPI00420096	531766	1	0	0	0	0	0
UPF0453 protein C12orf44	C12orf44	IPI00305296,IPI00796677	24984.3	1	0	0	0	1	0
Isoform 1 of Glycodelin	PAEP	IPI00014544	20606.9	0	0	0	1	0	1
C-Myc-binding protein	MYCBP	IPI00554793,IPI00871174	11949.2	1	0	0	0	0	0
Ig kappa chain V-I region DEE	-	IPI00387025	11642.3	0	1	0	0	0	0
cDNA FLJ56474, highly similar to Histone deacetylase 6	HDAC6	IPI00005711	132762	0	0	0	1	1	0
Isoform 1 of Septin-7	2007-09-01	IPI00033025,IPI00816201,IPI00873656	50791.3	0	0	1	0	0	0
Isoform 1 of Cullin-4A	CUL4A	IPI00419273	87665.7	0	1	0	0	1	0
cDNA FLJ61651, highly similar to Protein transport protein Sec24A	SEC24A	IPI00221338,IPI00873472	96257.5	0	0	1	1	2	0
Isoform OA3-293 of Leukocyte surface antigen CD47	CD47	IPI00216514,IPI00216516,IPI00374740,IPI00413696,IPI00872082	31725.9	0	1	1	1	0	0
Isoform LYN A of Tyrosine-protein kinase Lyn	LYN	IPI00298625,IPI00432416,IPI00797424	58558.3	1	2	1	0	0	0
Transmembrane 9 superfamily member 3	TM9SF3	IPI00030847,IPI00644458	67872.8	1	0	0	0	0	0
Tripartite motif-containing protein 25	TRIM25	IPI00029629	70971.2	1	3	0	0	0	0
Isoform 1 of Periostin	POSTN	IPI00007960,IPI00218585,IPI00410241,IPI00641231,IPI00873848,IPI00910262	93300	0	0	0	2	0	1
Importin-7	IPO7	IPI00007402	119502	0	0	0	1	2	0
Single-stranded DNA-binding protein, mitochondrial	SSBP1	IPI00029744	17241.7	0	0	0	2	2	0
40S ribosomal protein S9	RPS9	IPI00221088,IPI00847192,IPI00879238	22574.5	0	0	1	2	0	0
Isoform 3 of Prolyl 3-hydroxylase 1	LEPRE1	IPI00045839,IPI00163381,IPI00644560,IPI00761114	90599.2	1	0	0	1	0	0
26S protease regulatory subunit 7	PSMC2	IPI00021435	48617.6	1	0	0	0	1	0
Vimentin	VIM	IPI00418471	53634.6	0	1	0	0	0	1
ribosomal protein S12	RPS12	IPI00847579	14496.8	1	0	0	0	0	0
Group 3 secretory phospholipase A2	PLA2G3	IPI00024578	57132.8	0	0	0	1	0	0
cAMP-dependent protein kinase type I-alpha regulatory subunit	PRKAR1A	IPI00021831	42964.4	0	0	1	0	0	0
Cytokine receptor-like factor 1	CRLF1	IPI00289561,IPI00871160	46284.2	0	0	0	1	2	0
SLC5A1 protein (Fragment)	SLC5A1	IPI00010866	74105.1	0	0	0	1	1	0
Protein S100-A12	S100A12	IPI00218131	10557.4	0	0	0	0	1	0
Vesicle-fusing ATPase	NSF	IPI00006451	82545.4	1	0	0	0	0	0
galactosidase, beta 1 like 3	GLB1L3	IPI00061988,IPI00917550	74700.6	2	0	2	0	0	0
Guanine nucleotide-binding protein G(k) subunit alpha	GNAI3	IPI00220578	40515.4	3	0	1	0	0	0
Catalase	CAT	IPI00465436	59738.5	1	0	0	0	0	0
Isoform 1 of Signal transducer and activator of transcription 6	STAT6	IPI00030782,IPI00792907	94118.9	1	0	0	1	0	0
Protein FAM20B	FAM20B	IPI00006657	46415.4	0	0	0	3	1	0
Isoform 1 of Metal transporter CNNM3	CNNM3	IPI00168565,IPI00386115,IPI00641658	76102.5	0	0	0	2	1	0
Matrix metalloproteinase-9	MMP9	IPI00027509	78382.6	0	0	0	2	1	0
Isoform 1 of 3,2-trans-enoyl-CoA isomerase, mitochondrial	DCI	IPI00300567	32798.5	0	0	0	2	1	0
Lysosome membrane protein 2	SCARB2	IPI00217766	54273.7	0	1	1	0	0	0
22 kDa protein	-	IPI00031616,IPI00878073	21595.1	0	1	2	0	0	0
Keratin, type I cytoskeletal 16	KRT16	IPI00217963	51251	0	0	0	0	0	1
Immunglobulin heavy chain variable region (Fragment)	LOC652113	IPI00745363,IPI00854743	14317.9	1	2	0	0	0	0
Isoform 2 of Proto-oncogene tyrosine-protein kinase Src	SRC	IPI00328867,IPI00641230	60571.6	0	2	0	2	0	0
Trypsin-X3	TRYX3	IPI00217821	37544.8	0	0	0	0	2	0
Crk-like protein	CRKL	IPI00004839	33759.3	0	1	0	0	0	0
cDNA FLJ56285, highly similar to ADP-ribosylation factor-like protein 8B	ARL8B	IPI00018871,IPI00060031,IPI00789069	27235.7	0	0	1	0	0	0
Isoform 1 of Uncharacterized protein C1orf93	C1orf93	IPI00152199,IPI00383997,IPI00643409,IPI00908363,IPI00910916	21204.4	0	0	1	0	0	0
TBC1D4 protein	TBC1D4	IPI00220901	146592	0	0	0	2	0	0
Isoform 2 of Ubiquitin conjugation factor E4 A	UBE4A	IPI00028957,IPI00556075,IPI00807340	123509	0	0	0	1	0	0
Zinc finger protein 569	ZNF569	IPI00394985-R,IPI00642418-R	79564.6	0	0	1	0	0	0
Isoform B of Endothelin-converting enzyme 1	ECE1	IPI00002478,IPI00216758,IPI00216760,IPI00216762	87147	0	0	0	0	1	0
ATP-dependent RNA helicase A	DHX9	IPI00844578	140944	0	0	0	2	0	0
Furin	FURIN	IPI00018387	86658.7	0	0	0	2	0	0
Isoform 1 of Tau-tubulin kinase 1	TTBK1	IPI00064158,IPI00793581	142720	0	0	1	0	0	0
Similar to Ankyrin repeat domain-containing protein 26. Isoform 2	CCDC144B	IPI00783732-R	79051.9	0	0	0	1	0	0
RAN binding protein 5	IPO5	IPI00514205	14219.8	0	0	0	0	1	0
Uroporphyrinogen decarboxylase	UROD	IPI00301489,IPI00514662,IPI00514944,IPI00885017,IPI00909873	40769.2	1	0	1	1	0	0
Isoform 1 of Protein FAM115A	FAM115A	IPI00006050,IPI00871728,IPI00885016,IPI00911035	102109	1	0	1	0	0	0
Isoform 1 of E3 ubiquitin-protein ligase RNF123	RNF123	IPI00335085,IPI00783374,IPI00790617,IPI00792932	148501	1	0	1	0	1	0
Mannosyl-oligosaccharide 1,2-alpha-mannosidase IB	MAN1A2	IPI00009145,IPI00743100	72988.9	0	0	1	0	0	0
Isoform 1 of Myosin-Ib	MYO1B	IPI00376344,IPI00414980,IPI00793284,IPI00795618,IPI00917840	131973	0	0	0	0	1	0
Isoform Long of HLA class II histocompatibility antigen gamma chain	CD74	IPI00022933,IPI00217775,IPI00607573	33497.9	1	0	1	0	0	1
cDNA FLJ54492, highly similar to Eukaryotic translation initiation factor 4B	EIF4B	IPI00012079,IPI00798302,IPI00908588	69710.4	0	0	1	1	1	0
Isoform 1 of ADP-ribosylation factor-binding protein GGA1	GGA1	IPI00744361	70367.9	0	0	1	1	1	0
21 kDa protein	LAMB2	IPI00796322	20958.5	0	0	1	1	0	1
Tyrosine-protein phosphatase non-receptor type 23	PTPN23	IPI00034006,IPI00910156	178957	0	0	0	1	1	0
Isoform 2 of Myeloma overexpressed gene 2 protein	MYEOV2	IPI00890829	8625.8	1	0	0	1	1	0
Sclerostin domain-containing protein 1	SOSTDC1	IPI00479196,IPI00640854	23288.6	1	0	0	1	1	0
Dynein light chain Tctex-type 3	DYNLT3	IPI00020885,IPI00639982	13043	1	1	1	0	0	0
Isoform 2 of Nuclear protein localization protein 4 homolog	NPLOC4	IPI00001676,IPI00290543	69443.8	1	1	1	0	0	0
Semaphorin-4C	SEMA4C	IPI00073763	92605.3	1	0	0	0	0	0
Tumor necrosis factor receptor superfamily member 14	TNFRSF14	IPI00024331,IPI00556085,IPI00911011,IPI00916056,IPI00916172,IPI00916996	30372.3	1	1	1	0	0	0
DnaJ homolog subfamily C member 13	DNAJC13	IPI00307259,IPI00830029	254421	0	0	1	0	0	0
Isoform 1 of ICOS ligand	ICOSLG	IPI00219131,IPI00414888,IPI00790218,IPI00796189	33330	1	1	1	0	0	0
Tetraspanin-9	TSPAN9	IPI00027437,IPI00790905,IPI00880170	26761.8	0	1	1	0	0	0
Isoform 1 of HCLS1-binding protein 3	HS1BP3	IPI00328868,IPI00893247,IPI00893652,IPI00893740	42762.9	1	1	1	0	0	0
Isoform 1 of Putative helicase MOV-10	MOV10	IPI00444452,IPI00444454,IPI00646886,IPI00843786	113658	1	0	0	0	0	0
pterin-4 alpha-carbinolamine dehydratase 2	PCBD2	IPI00329646,IPI00874020	14347.9	0	0	1	0	0	0
Glycerol-3-phosphate dehydrogenase [NAD+], cytoplasmic	GPD1	IPI00295777,IPI00909080	37549.6	1	1	1	0	0	0
MARCKS-related protein	MARCKSL1	IPI00641181	19510.6	1	1	1	0	0	0
Glucosamine 6-phosphate N-acetyltransferase	GNPNAT1	IPI00061525	20731.3	0	1	0	0	0	0
Protein unc-93 homolog B1	UNC93B1	IPI00008490	66615.1	1	1	1	0	0	0
Isoform 3 of LIM and calponin homology domains-containing protein 1	LIMCH1	IPI00177498,IPI00553043,IPI00853044,IPI00853384,IPI00853623	181909	0	0	1	0	0	0
Gremlin-2	GREM2	IPI00328709	19302.2	1	1	1	0	0	0
Pituitary tumor-transforming gene 1 protein-interacting protein	PTTG1IP	IPI00023974,IPI00794805,IPI00795434	20305.9	1	0	0	1	0	1
UPF0454 protein C12orf49	C12orf49	IPI00015479	23575.8	1	0	0	0	1	1
Transcriptional activator protein Pur-alpha	PURA	IPI00023591	34893.1	1	0	0	0	1	1
Isoform 1 of TBC1 domain family member 24	TBC1D24	IPI00297333,IPI00644477	62902.4	0	0	1	1	0	0
Isoform 1 of Protein sel-1 homolog 1	SEL1L	IPI00002790,IPI00555723	88738.5	0	1	1	0	1	0
Carboxypeptidase B	CPB1	IPI00009826,IPI00795311,IPI00796280	47350.3	0	0	0	1	1	1
84 kDa protein	-	IPI00787071	83848.1	0	0	0	1	0	1
Isoform 1 of Myotubularin-related protein 12	MTMR12	IPI00061280,IPI00301793,IPI00448020	86131.9	0	1	1	0	0	0
Isoform 2 of Collagen alpha-1(XII) chain	COL12A1	IPI00221384,IPI00302944,IPI00329573	205473	0	1	0	0	0	1
IGHG1 protein	IGHG1	IPI00448925	60083.4	0	1	1	0	0	1
Serine/threonine-protein phosphatase 2A 65 kDa regulatory subunit A beta isoform	PPP2R1B	IPI00294178,IPI00335449,IPI00874039	66197.1	0	1	0	0	0	1
Serine/threonine-protein kinase 25	STK25	IPI00012093,IPI00292827,IPI00760722,IPI00844141,IPI00872588,IPI00892997,IPI00893092,IPI00893361,IPI00893500,IPI00893536,IPI00893689,IPI00894210,IPI00911046	48095.4	1	1	0	1	0	0
Protein Njmu-R1	C17orf75	IPI00029473	44604.4	1	1	0	0	1	0
Complement factor H-related protein 1	CFHR1	IPI00011264,IPI00883722	37632.4	1	1	0	0	1	0
heparan sulfate 6-O-sulfotransferase 1	HS6ST1	IPI00028449,IPI00397755,IPI00887119	48209.4	1	1	0	0	1	0
Isoform 1 of Polyadenylate-binding protein-interacting protein 1	PAIP1	IPI00021466,IPI00337775,IPI00386299,IPI00455339	53507.6	1	1	0	0	0	1
Tumor necrosis factor ligand superfamily member 12	TNFSF12	IPI00021900,IPI00790122	27198.8	1	1	0	0	0	1
Beta-centractin	ACTR1B	IPI00029469	42276.4	0	0	0	1	1	0
Charged multivesicular body protein 7	CHMP7	IPI00395463,IPI00789431,IPI00910996	50893.5	0	1	0	1	1	0
Isoform 1 of Surfeit locus protein 4	SURF4	IPI00005737,IPI00399142,IPI00641719	30377.4	0	1	0	1	1	0
1-acyl-sn-glycerol-3-phosphate acyltransferase alpha	AGPAT1	IPI00019141	31699.1	0	1	0	0	0	1
cDNA FLJ16780 fis, clone BRTHA2034874, highly similar to Dual specificity mitogen-activated protein	MAP2K4	IPI00024674	45567.4	1	0	1	0	0	0
Isoform 3 of Neutral alpha-glucosidase AB	GANAB	IPI00441414	96200.1	0	1	0	0	0	1
Cellular retinoic acid-binding protein 2	CRABP2	IPI00216088	15674.9	1	1	1	0	0	0
V-type proton ATPase subunit C 1	ATP6V1C1	IPI00007814,IPI00789054,IPI00873237	43924.8	0	2	1	0	0	0
Leucine-rich repeat-containing protein 57	LRRC57	IPI00470576	26738	0	0	1	0	0	0
Nascent polypeptide-associated complex subunit alpha	NACA	IPI00023748,IPI00797126,IPI00797259	23365.3	0	0	2	0	1	0
Glycogen synthase 1 (Muscle), isoform CRA_a	GYS1	IPI00157144,IPI00303868	76466.6	1	0	0	0	1	0
Protein C20orf11	C20orf11	IPI00016634	26731.6	0	1	0	0	0	0
Secretoglobin family 1D member 2	SCGB1D2	IPI00001469	9907.5	0	0	0	0	0	1
Isoform 1 of Gephyrin	GPHN	IPI00016006,IPI00184477	79731.6	1	0	0	0	0	0
Syntaxin-12	STX12	IPI00329332,IPI00513853	31624.7	0	1	0	0	0	0
Ataxin-10	ATXN10	IPI00001636,IPI00913912	53472.7	0	0	1	1	0	0
Myosin-Vb	MYO5B	IPI00479962,IPI00740166	213742	0	1	1	0	0	0
Apolipoprotein A-II	APOA2	IPI00021854	11157.2	0	0	0	1	1	0
Isoform 1 of GLIPR1-like protein 1	GLIPR1L1	IPI00064712,IPI00746106	27134	1	0	0	0	1	0
Isoform 1 of Serine/threonine-protein phosphatase 4 regulatory subunit 1	PPP4R1	IPI00411730,IPI00478255	106988	1	0	1	0	0	0
40S ribosomal protein S8	RPS8	IPI00216587,IPI00872430	24188.4	1	1	0	0	0	0
Isoform 3 of DnaJ homolog subfamily B member 2	DNAJB2	IPI00220102,IPI00874105,IPI00916360,IPI00917047	35562.7	1	1	0	0	0	0
diaphanous 1 isoform 2	DIAPH1	IPI00030876,IPI00852685,IPI00884341	140500	0	0	1	1	0	0
Isoform 2 of Ubiquitin carboxyl-terminal hydrolase 47	USP47	IPI00165528,IPI00607554	147165	0	0	1	0	0	0
5-oxoprolinase	OPLAH	IPI00418382	137438	1	0	1	0	0	0
Frizzled-2	FZD2	IPI00016027	63537	1	0	0	0	0	0
Putative uncharacterized protein DKFZp686O01196	IGHG1	IPI00423463,IPI00784842	52594	0	0	1	0	0	1
protein kinase, AMP-activated, alpha 1 catalytic subunit isoform 2	PRKAA1	IPI00410287,IPI00792482,IPI00872459,IPI00872804	65506.4	1	1	0	0	0	0
Transmembrane protein 151A	TMEM151A	IPI00166719-R	51260.2	0	0	0	0	1	0
Isoform 1B of AMP deaminase 3	AMPD3	IPI00300573,IPI00411384,IPI00619970	88797.8	1	0	0	0	0	0
Isoform 2 of Synaptotagmin-like protein 3	SYTL3	IPI00477850,IPI00549512,IPI00748027,IPI00911007	60921.8	0	0	0	0	0	1
21 kDa protein	CD99	IPI00644034	20601.9	2	0	1	0	0	0
cDNA FLJ60782, highly similar to Rho-GTPase-activating protein 1	ARHGAP1	IPI00020567	52739.6	2	0	1	0	0	0
Isoform Long of FAS-associated factor 1	FAF1	IPI00070643,IPI00219265,IPI00844032	73937.2	2	0	1	0	0	0
Eukaryotic peptide chain release factor GTP-binding subunit ERF3A	GSPT1	IPI00218829,IPI00909083,IPI00910513	55738.7	0	0	1	1	0	0
60S ribosomal protein L22	RPL22	IPI00219153	14769.3	2	0	0	1	0	0
Caspase-3	CASP3	IPI00292140	31591	2	0	0	0	1	0
Follistatin-related protein 3	FSTL3	IPI00025155	27643.9	0	0	0	0	0	1
Proteasome subunit beta type-6	PSMB6	IPI00000811,IPI00789119,IPI00796198	25339.9	1	1	0	0	0	0
Laminin subunit alpha-1	LAMA1	IPI00375294	337134	0	0	0	1	1	0
Putative uncharacterized protein CADPS2	CADPS2	IPI00328826,IPI00384264,IPI00550275,IPI00873837	145582	0	0	0	2	1	0
Isoform 1 of Nuclear autoantigenic sperm protein	NASP	IPI00179953,IPI00219821,IPI00332499,IPI00514504,IPI00639912	85217.5	0	0	0	2	0	0
UDP-glucose:glycoprotein glucosyltransferase 2	UGCGL2	IPI00024467,IPI00844263	174710	0	0	0	1	2	0
Gamma-aminobutyric acid receptor-associated protein	GABARAP	IPI00027253,IPI00027733,IPI00910716	13900.6	0	0	0	2	1	0
Isoform 1 of Actin filament-associated protein 1-like 2	AFAP1L2	IPI00181905,IPI00455138,IPI00902986	91283.3	0	0	0	1	2	0
serum amyloid A2 isoform a	SAA2;SAA1	IPI00006146,IPI00552578,IPI00895943	13509.7	0	0	0	2	1	0
Small nuclear ribonucleoprotein Sm D1	SNRPD1	IPI00302850,IPI00903286	13263.9	0	0	0	2	1	0
Isoform DPI of Desmoplakin	DSP	IPI00013933,IPI00217182	331763	0	0	0	1	2	0
Cleavage and polyadenylation specificity factor subunit 5	NUDT21	IPI00646917	26210.1	0	0	0	1	2	0
Toll-like receptor 2	TLR2	IPI00019006	89824.3	0	0	0	1	1	0
Beta-defensin 108B	DEFB108B	IPI00172575	8308	0	0	0	2	1	0
Isoform 1 of Hydroxyacyl-coenzyme A dehydrogenase, mitochondrial	HADH	IPI00294398,IPI00298406,IPI00902588	34260.1	0	0	0	1	1	0
Transferrin receptor protein 1	TFRC	IPI00022462	84855.6	0	1	0	1	0	0
Gamma-tubulin complex component 2	TUBGCP2	IPI00029705,IPI00643633	102520	0	1	2	0	0	0
Isoform 1 of Conserved oligomeric Golgi complex subunit 3	COG3	IPI00414858,IPI00555771	94081.6	0	1	2	0	0	0
cGMP-dependent protein kinase 2	PRKG2	IPI00012322,IPI00909824	87417.5	0	1	1	0	0	0
Isoform 1 of E3 ubiquitin-protein ligase rififylin	RFFL	IPI00103867,IPI00290939,IPI00651650	40495.1	0	0	1	0	0	0
Ig kappa chain V-I region Ni	-	IPI00387106	12225.8	0	1	1	0	0	0
cDNA FLJ54941, highly similar to 3-ketoacyl-CoA thiolase, peroxisomal	ACAA1	IPI00011522,IPI00012828,IPI00303933,IPI00789589,IPI00793428	15990.3	0	1	1	0	0	0
Amphoterin-induced protein 2	AMIGO2	IPI00238262	57917.2	0	0	0	1	0	2
Isoform 2 of C3 and PZP-like alpha-2-macroglobulin domain-containing protein 8	CPAMD8	IPI00291807	199105	0	0	0	1	0	1
Isoform 3 of Epidermal growth factor receptor kinase substrate 8-like protein 1	EPS8L1	IPI00157535,IPI00253281,IPI00301250,IPI00759466	61664.2	2	1	0	0	0	0
Sodium-coupled monocarboxylate transporter 1	SLC5A8	IPI00166969	66543.3	0	1	0	0	0	0
Protein transport protein Sec24C	SEC24C	IPI00024661	118297	1	1	0	0	0	0
Phosphomevalonate kinase	PMVK	IPI00220648	21977	1	1	0	0	0	0
7 kDa protein	-	IPI00000060,IPI00027240	7233.1	1	1	0	0	0	0
Tumor-associated calcium signal transducer 2	TACSTD2	IPI00297910	35691.8	0	0	2	0	0	0
Ig lambda chain V-I region HA	-	IPI00382420,IPI00385254,IPI00827522,IPI00887169	11878.1	0	1	0	2	0	0
Protein FAM49B	FAM49B	IPI00303318,IPI00789253	36730.7	0	1	0	0	0	1
Isoform 1 of Interleukin-1 receptor accessory protein	IL1RAP	IPI00031789,IPI00107619,IPI00167680,IPI00337687	65401.4	0	0	1	0	0	0
Lysozyme-like protein 6	LYZL6	IPI00007010	16939	0	0	0	0	1	0
UDP-GlcNAc:betaGal beta-1,3-N-acetylglucosaminyltransferase 3	B3GNT3	IPI00896550	42516.9	0	0	0	1	0	0
Calcium-regulated heat stable protein 1	CARHSP1	IPI00304409	15873.6	1	0	0	0	0	0
Isoform 3 of Syntenin-2	SDCBP2	IPI00220218,IPI00302318	22645.2	0	1	0	0	0	0
Isoform 2 of Anthrax toxin receptor 2	ANTXR2	IPI00036552,IPI00375552,IPI00375556	42902.2	1	0	0	0	2	0
Trefoil factor 1	TFF1	IPI00022283	9131	0	0	0	0	0	1
Isoform 1 of Probable cation-transporting ATPase 13A4	ATP13A4	IPI00166229,IPI00746808,IPI00791950	133958	0	0	1	0	0	0
Secretory carrier-associated membrane protein 2	SCAMP2	IPI00218850	36631.1	0	2	0	0	0	0
ATP-dependent RNA helicase DDX3X	DDX3X	IPI00215637	73227.7	0	3	0	0	0	0
Thiopurine S-methyltransferase	TPMT	IPI00019400	28163.1	0	1	0	0	0	0
cDNA FLJ53482, moderately similar to Angiotensin-converting enzyme, somatic isoform	ACE	IPI00796552	61187.4	1	0	0	0	0	0
Isoform 1 of Protein phosphatase methylesterase 1	PPME1	IPI00007694,IPI00412156,IPI00412157,IPI00877000	42297.8	0	1	0	0	0	0
Isoform 1 of Sex hormone-binding globulin	SHBG	IPI00023019	43762.6	0	0	0	0	2	0
Isoform 2 of Neurogenic locus notch homolog protein 4	NOTCH4	IPI00785109-R,IPI00792257-R,IPI00829649-R,IPI00829858-R,IPI00893634-R,IPI00893692-R,IPI00909881-R,IPI00911053-R	61243.4	0	0	0	0	1	0
Uncharacterized protein C12orf5	C12orf5	IPI00006907	30045.1	0	2	0	0	0	0
Isoform 1 of CDK5 regulatory subunit-associated protein 1-like 1	CDKAL1	IPI00015713-R,IPI00443485-R	65094.3	0	1	0	0	0	0
Leucine-rich repeat-containing protein 66	LRRC66	IPI00470812	97762	0	0	0	0	0	1
Alpha-1,6-mannosylglycoprotein 6-beta-N-acetylglucosaminyltransferase A	MGAT5	IPI00020407	84526.8	0	0	0	2	0	0
Zinc finger protein 66	ZNF66	IPI00418556	51377.5	0	0	1	0	0	0
Isoform 4 of von Willebrand factor A domain-containing protein 3A	VWA3A	IPI00431403-R,IPI00740853-R,IPI00785000-R,IPI00887672-R	32564.1	0	0	1	0	0	0
Zinc transporter 4	SLC30A4	IPI00152263,IPI00793526	47466.2	1	0	1	0	0	0
Isoform 3 of 250 kDa substrate of Akt	C20orf74	IPI00455174,IPI00552470,IPI00790553,IPI00872953	206422	1	0	1	0	0	0
Zinc transporter ZIP10	SLC39A10	IPI00008085,IPI00917402	94114.2	1	0	0	0	0	0
EGF-like-domain, multiple 3	MEGF6	IPI00306850,IPI00788209	161155	1	0	1	0	0	0
Copper chaperone for superoxide dismutase	CCS	IPI00021389	29022.1	1	0	1	0	0	0
Phosducin-like protein 3	PDCL3	IPI00031629,IPI00917911	27597.5	1	0	1	0	0	0
Procollagen C-endopeptidase enhancer 1	PCOLCE	IPI00299738	47954.5	1	0	1	0	0	0
Guanine nucleotide exchange factor MSS4	RABIF	IPI00023939	13820.8	0	0	1	0	0	0
Ras-related protein Rab-43	RAB43	IPI00329441,IPI00785140	23321.9	1	0	1	0	0	0
Isoform UNPEL of Ubiquitin carboxyl-terminal hydrolase 4	USP4	IPI00011836,IPI00216257,IPI00796905,IPI00797542	108549	1	0	1	0	0	0
Tumor suppressor candidate 2	TUSC2	IPI00027248,IPI00791548	12055.9	1	0	1	0	0	0
family with sequence similarity 20, member C	FAM20C	IPI00470607,IPI00892908,IPI00894513	66218.4	1	0	1	0	0	0
Isoform 1 of AP-2 complex subunit mu-1	AP2M1	IPI00022256,IPI00619900,IPI00909772	49637.7	1	0	1	0	0	0
1-phosphatidylinositol-4,5-bisphosphate phosphodiesterase beta-3	PLCB3	IPI00010400,IPI00181283	138785	0	0	1	1	0	0
V-type proton ATPase subunit F	ATP6V1F	IPI00004488	13352.9	0	0	1	1	0	0
Reticulon-4 receptor	RTN4R	IPI00289204,IPI00878024,IPI00878568	50691.1	0	0	0	1	0	0
Isoform 1 of CMP-N-acetylneuraminate-beta-galactosamide-alpha-2,3-sialyltransferase	ST3GAL4	IPI00009631,IPI00216273,IPI00216274,IPI00216275,IPI00795122	38029.2	0	0	1	1	0	0
Major vault protein	MVP	IPI00000105,IPI00910019	99308	0	0	1	0	0	0
Isoform 3 of Putative hydroxypyruvate isomerase	HYI	IPI00382748,IPI00848045	26856.1	0	0	1	1	0	0
Isoform 1 of Dehydrogenase/reductase SDR family member 7	DHRS7	IPI00006957,IPI00339238,IPI00470418	38281.9	0	0	1	0	0	0
Anti-folate binding protein (Fragment)	-	IPI00915820	13265	0	0	1	0	0	1
Isoform 3 of Pre-B-cell leukemia transcription factor-interacting protein 1	PBXIP1	IPI00220556,IPI00332106,IPI00645060	72902.3	0	0	0	0	0	1
Geranylgeranyl transferase type-2 subunit alpha	RABGGTA	IPI00022664	65054.7	0	0	1	0	0	1
Superoxide dismutase	SOD1	IPI00789078	13891	0	0	1	0	0	1
von Willebrand factor	VWF	IPI00023014,IPI00788786,IPI00910285	309268	1	0	0	1	0	0
Phosphoribosyl pyrophosphate synthetase-associated protein 1	PRPSAP1	IPI00291578,IPI00797603	39376.5	1	0	0	0	0	0
Ephrin-B1	EFNB1	IPI00024307	37989.4	1	0	0	0	0	0
Protein CIAO1	CIAO1	IPI00008791,IPI00908614	37820.9	1	0	0	0	0	0
Complement factor B	CFB	IPI00639937	85516.1	1	0	0	0	0	1
Splicing factor 3B subunit 1	SF3B1	IPI00026089	145802	0	0	0	1	1	0
Isoform 5 of Dynamin-1-like protein	DNM1L	IPI00037283,IPI00146935,IPI00235412,IPI00473085,IPI00555883,IPI00871742	79093.2	0	0	0	1	1	0
cDNA FLJ53888, highly similar to Insulin-like growth factor-binding proteincomplex acid labile chain	IGFALS	IPI00020996	70205.4	0	0	0	1	0	0
Isoform 1 of Torsin-3A	TOR3A	IPI00301631,IPI00737378	46182.3	0	0	0	1	0	0
C-terminal-binding protein 1	CTBP1	IPI00012835,IPI00554626	47517.4	0	0	0	1	1	0
Isoform GN-1 of Glycogenin-1	GYG1	IPI00556308	37461	0	0	0	1	1	0
Isoform 1 of Parkin coregulated gene protein	PACRG	IPI00065440,IPI00410380	33324.6	0	0	0	1	1	0
Beta-1,3-galactosyl-O-glycosyl-glycoprotein beta-1,6-N-acetylglucosaminyltransferase	GCNT1	IPI00295368	49781.9	0	0	0	1	1	0
Thiamine-triphosphatase	THTPA	IPI00013621	25547.9	0	0	0	1	1	0
Isoform 1 of Eukaryotic translation initiation factor 3 subunit B	EIF3B	IPI00396370,IPI00719752	92464.8	0	0	0	1	1	0
Sodium/glucose cotransporter 4	SLC5A9	IPI00299501,IPI00913999	74056.8	0	0	0	1	1	0
Translocon-associated protein subunit delta precursor	SSR4	IPI00019385,IPI00646864,IPI00647421	20195.1	0	0	0	1	1	0
Isoform 1 of STE20-like serine/threonine-protein kinase	SLK	IPI00022827,IPI00247439	142680	0	0	0	1	1	0
Cytochrome c oxidase subunit 5A, mitochondrial	COX5A	IPI00025086	16744.5	0	0	0	1	1	0
Stanniocalcin-2	STC2	IPI00008780	33230.1	0	0	0	1	0	0
Bromodomain and WD repeat-containing protein 2	BRWD2	IPI00412224	136670	0	0	0	1	1	0
Anti-mucin1 light chain variable region (Fragment)	-	IPI00827906	11603.4	0	0	0	1	1	0
Vacuolar protein-sorting-associated protein 25	VPS25	IPI00031655	20730	0	0	1	0	0	0
Sorting nexin-9	SNX9	IPI00001883,IPI00873809	66574.8	0	0	1	0	0	0
Isoform Alpha of Apoptosis regulator BAX	BAX	IPI00443773,IPI00444945,IPI00845474,IPI00885203	21167.2	0	1	1	0	0	0
GTP cyclohydrolase 1 feedback regulatory protein	GCHFR	IPI00217253,IPI00793097	9680.3	0	1	1	0	0	0
Developmentally-regulated GTP-binding protein 2	DRG2	IPI00022697,IPI00794194,IPI00794224,IPI00797141,IPI00910508	40729.8	0	1	1	0	0	0
Isoform 2 of Protein FAM114A2	FAM114A2	IPI00329662,IPI00828172,IPI00909576	55481.1	0	1	1	0	0	0
Tripartite motif-containing protein 36	TRIM36	IPI00022643	82996.4	0	1	1	0	0	0
similar to hCG1641491 isoform 2	LOC729611	IPI00052885,IPI00173589,IPI00419919,IPI00454907,IPI00792336,IPI00792866,IPI00796934,IPI00888051	22883.7	0	1	1	0	0	0
cDNA FLJ51909, highly similar to Serine-threonine kinase receptor-associatedprotein	STRAP	IPI00294536,IPI00796172	39760.8	0	0	1	0	0	0
Sodium/hydrogen exchanger 9	SLC9A9	IPI00216972	72550.4	0	1	1	0	0	0
Single-chain Fv (Fragment)	-	IPI00470652	26109.2	0	1	1	0	0	0
cDNA FLJ54951, highly similar to Epoxide hydrolase 2	-	IPI00909862	56611.8	0	1	1	0	0	0
Prefoldin subunit 4	PFDN4	IPI00015891	15296.6	0	1	1	0	0	0
Probable serine protease UNQ9391/PRO34284	UNQ9391	IPI00394814,IPI00440222,IPI00791637	38925.9	0	1	0	0	0	0
Ras-related protein Rap-2b	RAP2B	IPI00018364	20486.4	0	1	1	0	0	0
Isoform 1 of Ribulose-phosphate 3-epimerase	RPE	IPI00335280,IPI00373788,IPI00910461	24909.8	0	1	1	0	0	0
Teneurin-2	ODZ2	IPI00182194	307674	0	1	1	0	0	0
Isoform 2 of Multiple PDZ domain protein	MPDZ	IPI00015980,IPI00552988,IPI00553004	221602	0	1	0	0	0	0
Ubiquitin-like modifier-activating enzyme 7	UBA7	IPI00013183	111677	0	1	1	0	0	0
A kinase anchor protein 10, mitochondrial	AKAP10	IPI00306265	73802	0	1	1	0	0	0
Isoform 1 of Protein canopy homolog 2	CNPY2	IPI00443909	20634.5	0	0	1	0	0	0
Isoform 1 of L-fucose kinase	FUK	IPI00418741,IPI00645739	117604	0	1	1	0	0	0
Isoform 1 of Probable E3 ubiquitin-protein ligase HERC4	HERC4	IPI00333067,IPI00604497,IPI00827523,IPI00827948	118549	0	1	0	0	0	0
ATP synthase subunit beta, mitochondrial	ATP5B	IPI00303476	56542.5	0	0	0	1	0	1
Proline-rich protein 1	PROL1	IPI00009682,IPI00871684	22854	0	0	0	1	0	1
Glycogen phosphorylase, muscle form	PYGM	IPI00218130,IPI00657751	97076.8	0	0	0	0	0	1
Neural cell adhesion molecule 2	NCAM2	IPI00376427	93029.9	0	0	0	0	1	1
Elafin	PI3	IPI00021434	12251.1	0	0	0	0	1	1
Putative uncharacterized protein ENSP00000381147 (Fragment)	-	IPI00872368	12709.7	0	0	0	0	1	1
SERPINB5 protein	SERPINB5	IPI00644196,IPI00783625,IPI00910544	25745.2	1	1	0	0	0	0
Calponin-2	CNN2	IPI00015262,IPI00398735,IPI00910593	33679.6	1	1	0	0	0	0
Isoform 1 of Kinesin-like protein KIF21A	KIF21A	IPI00425404,IPI00425405,IPI00425407,IPI00425409	187444	1	1	0	0	0	0
Isoform 1 of Microtubule-associated protein RP/EB family member 2	MAPRE2	IPI00003420,IPI00552652,IPI00903288,IPI00915767,IPI00916186	37013.6	1	1	0	0	0	0
Sulfotransferase 1A1	SULT1A1	IPI00300026,IPI00300027,IPI00782941	44133.1	1	0	0	0	0	0
FK506-binding protein 5	FKBP5	IPI00218775	51195.6	0	1	0	0	0	0
Laminin alpha-3 chain variant 1	LAMA3	IPI00377045,IPI00743994,IPI00790353	372717	1	1	0	0	0	0
IGKV2-24 protein	IGKV2-24	IPI00440577	26227.7	1	1	0	0	0	0
Isoform 1 of Growth factor receptor-bound protein 2	GRB2	IPI00021327,IPI00218070,IPI00792746	25188.8	1	0	0	0	0	0
Isoform 1 of Ubiquitin thioesterase OTUB2	OTUB2	IPI00302895,IPI00401454	27196	1	1	0	0	0	0
Tubulin gamma-1 chain	TUBG1	IPI00295081,IPI00299830	51153.2	1	1	0	0	0	0
NEDD4-like E3 ubiquitin-protein ligase WWP2	WWP2	IPI00013010,IPI00399310,IPI00902762	98895.7	0	0	1	0	0	0
Serine/threonine-protein phosphatase 6 catalytic subunit	PPP6C	IPI00012970,IPI00890743,IPI00890827	35126.8	0	1	0	1	0	0
Transmembrane BAX inhibitor motif-containing protein 1	TMBIM1	IPI00290452,IPI00909106	34590.2	0	1	0	1	0	0
Isoform 1 of Inorganic pyrophosphatase 2, mitochondrial	PPA2	IPI00301109,IPI00470502,IPI00470503,IPI00654717	37903.4	0	0	0	1	0	0
40S ribosomal protein S13	RPS13	IPI00221089	17205.3	0	1	0	0	1	0
cDNA FLJ56840, highly similar to Galactokinase	GALK1	IPI00019383,IPI00442827	45339.5	0	1	0	0	1	0
Isoform 1 of Myosin-Id	MYO1D	IPI00329719,IPI00412487	116188	0	0	0	0	1	0
EMILIN-3	EMILIN3	IPI00011730	82628.4	0	1	0	0	0	1
Isoform 1 of La-related protein 1	LARP1	IPI00185919,IPI00411690,IPI00643027	123495	0	1	0	0	0	0
Isoform 2 of B box and SPRY domain-containing protein	BSPRY	IPI00185568,IPI00301791	21394.9	0	0	0	0	0	1
Isoform 2 of Lysozyme-like protein 2	LYZL2	IPI00054693,IPI00103192,IPI00742810,IPI00760605	21566.2	0	1	0	0	1	0
S-adenosylmethionine synthetase isoform type-1	MAT1A	IPI00021772,IPI00513876	43629.5	0	0	0	0	0	1
Isoform 1 of TBC1 domain family member 9B	TBC1D9B	IPI00307257,IPI00640908	140484	0	0	1	0	0	0
Putative uncharacterized protein RAB2A	RAB2A	IPI00794561	10112.1	1	0	0	0	0	0
Isoform 1 of Solute carrier family 22 member 11	SLC22A11	IPI00020542,IPI00385941,IPI00418660,IPI00658026,IPI00910846	59955.4	0	0	1	0	0	1
Uncharacterized protein KIAA1797	KIAA1797	IPI00748360	200059	1	0	0	0	0	0
Isoform 1 of E3 ubiquitin-protein ligase Itchy homolog	ITCH	IPI00061780,IPI00176010	102787	0	0	0	1	0	0
Kunitz-type protease inhibitor 2	SPINT2	IPI00011662	28210.1	1	0	0	0	0	0
Isoform 1A of Beta-arrestin-1	ARRB1	IPI00293857,IPI00336017	47048.3	0	0	0	1	0	0
Isoform 1 of Serum paraoxonase/arylesterase 2	PON2	IPI00014958,IPI00290945,IPI00742670,IPI00844348	39380.7	0	0	0	0	1	0
Eukaryotic translation initiation factor 5B	EIF5B	IPI00299254	138786	0	0	1	0	0	0
CD151 antigen	CD151	IPI00298851	28277.3	1	0	1	0	0	0
Isoform 1 of Ubiquitin conjugation factor E4 B	UBE4B	IPI00005715,IPI00555735,IPI00655534	146172	0	1	0	1	0	0
Protein kinase C delta type	PRKCD	IPI00329236,IPI00792364	77489.4	1	0	0	0	0	0
Rho GDP-dissociation inhibitor 2	ARHGDIB	IPI00003817,IPI00792537,IPI00792758	22970.4	0	0	0	1	0	0
Isoform 1 of Eukaryotic initiation factor 4A-II	EIF4A2	IPI00328328,IPI00409717	46385.6	0	0	0	2	0	0
Latexin	LXN	IPI00106687	25731.8	0	1	0	0	0	0
similar to hCG1820409	LOC441617	IPI00457055	60368.4	0	0	0	0	1	0
Isoform 1 of Small G protein signaling modulator 3	SGSM3	IPI00236852,IPI00376350	85338	0	1	0	0	0	0
Frizzled-7	FZD7	IPI00024012	63602.9	0	0	0	1	0	0
Isoform 1 of N-acetylglucosamine-1-phosphodiester alpha-N-acetylglucosaminidase	NAGPA	IPI00008303,IPI00513704,IPI00513953	56134.2	0	0	0	1	0	0
Kinesin light chain 2	KLC2	IPI00021634,IPI00887742	68918.2	0	1	0	0	0	0
Isoform 1 of Atrial natriuretic peptide clearance receptor	NPR3	IPI00013826,IPI00215700	59790.9	0	0	0	0	1	0
UPF0160 protein MYG1	C12orf10	IPI00029444,IPI00304163,IPI00796436,IPI00797519	42428	0	0	1	0	0	0
Isoform 1 of ADAM 28	ADAM28	IPI00007709,IPI00873540,IPI00909497	87162.9	1	0	0	0	0	0
ubiquitin specific protease 9, X-linked isoform 4	USP9X	IPI00003964,IPI00221012	290449	0	0	1	0	0	0
42 kDa protein	DCBLD2	IPI00185191,IPI00419836,IPI00433138,IPI00894192	41688.6	0	1	0	0	0	0
Splicing factor 3B subunit 4	SF3B4	IPI00017339	44368.5	0	0	0	0	1	0
Isoform Long of Galactoside 2-alpha-L-fucosyltransferase 2	FUT2	IPI00027489,IPI00759674	38999.6	0	0	0	1	0	0
Serine/threonine-protein kinase TAO3	TAOK3	IPI00410485	105390	0	0	0	1	0	0
Isoform Long of Ectonucleoside triphosphate diphosphohydrolase 2	ENTPD2	IPI00001586,IPI00216370	53648.1	0	0	0	1	0	0
Isoform PDE9A1 of High affinity cGMP-specific 3',5'-cyclic phosphodiesterase 9A	PDE9A	IPI00008806,IPI00221058,IPI00221059,IPI00384465,IPI00384467,IPI00418694,IPI00419056,IPI00419057	68476.2	0	1	0	0	0	0
Prion-like protein doppel	PRND	IPI00018275	20275.5	0	1	0	0	0	0
60S ribosomal protein L18	RPL18	IPI00215719	21617.2	0	0	2	0	0	0
Actin-related protein 10	ACTR10	IPI00302690	46290.4	0	0	2	0	0	0
Mitochondrial fission 1 protein	FIS1	IPI00007052	16920.3	0	0	2	0	0	0
Isoform 1 of TBC1 domain family member 8B	TBC1D8B	IPI00394744,IPI00419174,IPI00477966,IPI00873623	128696	0	0	1	0	0	0
Isoform A1 of Tight junction protein ZO-2	TJP2	IPI00003843,IPI00216245,IPI00216246,IPI00291668,IPI00332453,IPI00797934	133957	0	0	1	0	0	0
RWD domain-containing protein 1	RWDD1	IPI00034010,IPI00479265	27922.2	1	0	0	0	0	0
Isoform 1 of Large proline-rich protein BAT3	BAT3	IPI00465128,IPI00640922,IPI00641333,IPI00641784,IPI00645431,IPI00894269,IPI00894467	119389	1	0	0	0	0	0
C1 segment protein	-	IPI00852577	11383.2	2	0	0	0	0	0
Bone marrow stromal antigen 2	BST2	IPI00026241,IPI00909718	19751.3	1	0	0	0	0	0
Isoform 2 of UPF0606 protein KIAA1549	KIAA1549	IPI00787773,IPI00896475,IPI00915308,IPI00915329,IPI00915348	224257	0	0	0	1	0	0
Nucleoside diphosphate kinase A	NME1;NME2	IPI00012048,IPI00375531	17130.7	0	0	0	2	0	0
Isoform A of Trypsin-3	PRSS3	IPI00015614,IPI00220839,IPI00385250,IPI00843764	32510.7	0	0	0	2	0	0
TRM112-like protein	HSPC152	IPI00009010	14181.4	0	0	0	1	0	0
cDNA FLJ35128 fis, clone PLACE6008768, moderately similar to Insulin-like growth factor-binding prot	-	IPI00018305,IPI00444386,IPI00556155,IPI00855835,IPI00902471,IPI00903293	30307.8	0	0	0	2	0	0
SWI/SNF complex subunit SMARCC1	SMARCC1	IPI00234252	122849	0	0	0	2	0	0
Isoform 2C2A of Collagen alpha-2(VI) chain	COL6A2	IPI00220613	97402.5	0	0	0	1	0	0
Isoform 1 of Collagen alpha-5(IV) chain	COL4A5	IPI00021715,IPI00216007,IPI00377069	161031	0	0	0	1	0	0
Isoform Long of Very low-density lipoprotein receptor	VLDLR	IPI00024273,IPI00219353,IPI00385798	96080	0	0	0	1	0	0
COP9 signalosome complex subunit 8	COPS8	IPI00009480,IPI00377080,IPI00872083,IPI00916030,IPI00916489	23208.1	0	0	0	0	1	0
Isoform 1 of Telomeric repeat-binding factor 1	TERF1	IPI00005539,IPI00220583,IPI00736914,IPI00889161	50228.3	0	0	0	0	1	0
Serpin B4	SERPINB4	IPI00010303,IPI00022204,IPI00307466,IPI00412407,IPI00657650,IPI00796012,IPI00796607,IPI00797364,IPI00797953	44836.9	0	0	0	0	0	2
Prefoldin subunit 5	PFDN5	IPI00015361,IPI00028183,IPI00793611	17310.3	0	1	0	0	0	0
Isoform 1 of Interferon-inducible double stranded RNA-dependent protein kinase activator A	PRKRA	IPI00021167,IPI00718940,IPI00719567	34387.2	0	2	0	0	0	0
Isoform 1 of JmjC domain-containing histone demethylation protein 2B	JMJD1B	IPI00298935-R,IPI00748132-R,IPI00749486-R	191594	0	0	0	0	0	1
40S ribosomal protein S15a	RPS15A	IPI00221091,IPI00397017,IPI00888774	14822	0	1	0	0	0	0
Metallothionein-1H	MT1H	IPI00008750,IPI00307016	6020.7	1	0	1	0	0	0
Isoform 1 of Alpha-globin transcription factor CP2	TFCP2	IPI00037599,IPI00140998,IPI00789400,IPI00791184,IPI00791838	57238.7	0	0	1	0	0	0
Isoform 1 of SH3 domain-binding protein 4	SH3BP4	IPI00005030	107480	0	0	1	0	0	0
Isoform 1 of Fas apoptotic inhibitory molecule 1	FAIM	IPI00018733	20197.2	0	0	1	0	0	0
8 kDa protein	CNDP2	IPI00646185	8242.5	0	0	1	0	0	0
Isoform 2 of LisH domain and HEAT repeat-containing protein KIAA1468	KIAA1468	IPI00023330,IPI00797368	138731	0	0	1	0	0	0
Isoform 2 of Tether containing UBX domain for GLUT4	ASPSCR1	IPI00065276,IPI00332071,IPI00794238	69972.4	0	0	1	0	0	0
F-box/LRR-repeat protein 8	FBXL8	IPI00161196	40498.5	0	0	1	0	0	0
Isoform 1 of UPF0600 protein C5orf51	C5orf51	IPI00374272,IPI00895898	33603.4	0	0	1	0	0	0
Tetratricopeptide repeat protein 37	TTC37	IPI00005634	175474	0	0	1	0	0	0
Immunity-related GTPase family Q protein	IRGQ	IPI00103925	62700.5	0	0	1	0	0	0
Mevalonate kinase	MVK	IPI00010717,IPI00793212	42433.3	0	0	1	0	0	0
matrix metalloproteinase 2 isoform b	MMP2	IPI00895858	68815.6	0	0	1	0	0	0
Isoform 1 of Protein CARP	C10orf97	IPI00549993,IPI00644407	49707.7	0	0	1	0	0	0
Isoform 1 of Copine-4	CPNE4	IPI00059186,IPI00219842	62378.2	0	0	1	0	0	0
Retinol dehydrogenase 14	RDH14;NT5C1B	IPI00177940	36847.5	0	0	1	0	0	0
Neurofilament heavy polypeptide	NEFH	IPI00021751,IPI00910602	112463	0	0	1	0	0	0
Ras-related protein Ral-A	RALA	IPI00217519	23549.2	0	0	1	0	0	0
ADAM 32	ADAM32	IPI00748886,IPI00873667	87917.1	0	0	1	0	0	0
Inositol polyphosphate 1-phosphatase	INPP1	IPI00027139,IPI00916305,IPI00916621,IPI00916784,IPI00916959,IPI00917132,IPI00917314,IPI00917471,IPI00917637,IPI00917834	43980.7	0	0	1	0	0	0
Kinesin-associated protein 3	KIFAP3	IPI00515034,IPI00642545,IPI00647465	86714.8	0	0	1	0	0	0
[truncated: 134 more rows]
